# Supplementary material for: Crystal structure of ethyl 2-(3,5-di­fluoro­phen­yl)quinoline-4-carboxyl­ate
Source: Acta Crystallogr E Crystallogr Commun. 2015 Apr 25;71(Pt 5):o341–2. doi: 10.1107/S2056989015007677 (PMC4420057; doi:10.1107/S2056989015007677)
Supplement: Supplementary file 1 [file e-71-0o341-sup1.cif]

##############################################################################
#                                                                            #
# This CIF contains the data in a paper accepted for publication in          #
# Acta Crystallographica Section E. It conforms to the requirements of       #
# Notes for Authors for Acta Crystallographica Section E, and has been       #
# peer reviewed under the auspices of the IUCr Commission on Journals.       #
#                                                                            #
# Full details of the Crystallographic Information File format               #
# are given in the paper "The Crystallographic Information File (CIF):       #
# a New Standard Archive File for Crystallography" by S. R. Hall, F. H.      #
# Allen and I. D. Brown [Acta Cryst. (1991), A47, 655-685].                  #
#                                                                            #
# The current version of the core CIF dictionary is obtainable from          #
# ftp://ftp.iucr.org/pub/cif_core.dic.                                       #
#                                                                            #
# Software is freely available for graphical display of the structure(s)     #
# in this CIF. For information consult the CIF software page                 #
# http://www.iucr.org/resources/cif/software.                                #
#                                                                            #
# This file may be used for bona fide research purposes within the           #
# scientific community so long as proper attribution is given to the journal # 
# article from which it was obtained.                                        #
#                                                                            #
##############################################################################
data_global
_audit_creation_method     'PLATON <TABLE ACC> option'
_journal_date_recd_electronic     2015-04-17
_journal_date_accepted     2015-04-18
_journal_name_full     'Acta Crystallographica, Section E'
_journal_year     2015
_journal_volume     71
_journal_issue      5
_journal_page_first     o341
_journal_page_last     o342
_journal_paper_category     HO
_journal_paper_doi     10.1107/S2056989015007677
_journal_coeditor_code     SU5120
_publ_contact_author_name     'Dr. Manjunath, H.R.'
_publ_contact_author_address
;
Department of Physics,
Acharya Institute of Technology,
Soldevanahalli,
Bengaluru 560 107,
India
;
_publ_contact_author_email     'manjunathhr@acharya.ac.in'
_publ_contact_author_fax     ?
_publ_contact_author_phone     '+91-9886464177'
_publ_section_title
;
Crystal structure of ethyl 2-(3,5-difluorophenyl)quinoline-4-carboxylate
;
loop_
    _publ_author_name
    _publ_author_address
    'Sunitha, V. M.'
;
Department of Physics,
Shri Pillappa College of Engineering,
Bengaluru 560 089, India
;
    'Naveen, S.'
;
Institution of Excellence,
University of Mysore,
Manasagangotri,
Mysore 570 006, India
;
    'Manjunath, H. R.'
;
Department of Physics,
Acharya Institute of Technology,
Soldevanahalli,
Bengaluru 560 107, India
;
    'Benaka Prasad, S. B.'
;
Department of Chemistry,
School of Engineering and Technology,
Jain University,
Bengaluru 562 012, India
;
    'Manivannan, V. '
;
Department of Physics,
Prist University
Vallam, Tanjavur 513403, India
;
    'Lokanath, N. K.'
;
Department of Studies in Physics,
University of Mysore,
Manasagangotri,
Mysore 570 006, India
;
data_I
_database_code_depnum_ccdc_archive 'CCDC 1060299'
_chemical_name_systematic
;
Ethyl 2-(3,5-difluorophenyl)quinoline-4-carboxylate
;
_chemical_formula_moiety     'C18 H13 F2 N O2'
_chemical_formula_sum     'C18 H13 F2 N O2'
_chemical_formula_iupac     'C18 H13 F2 N O2'
_chemical_formula_weight     313.29
_symmetry_cell_setting     triclinic
_symmetry_space_group_name_H-M     'P -1'
_symmetry_space_group_name_Hall     '-P 1'
loop_
    _symmetry_equiv_pos_site_id
    _symmetry_equiv_pos_as_xyz
    1 x,y,z
    2 -x,-y,-z
_cell_length_a     8.2674(3)
_cell_length_b     10.0529(4)
_cell_length_c     10.0562(4)
_cell_angle_alpha     101.193(2)
_cell_angle_beta     108.616(2)
_cell_angle_gamma     98.741(2)
_cell_volume     756.14(5)
_cell_formula_units_Z     2
_cell_measurement_reflns_used     2482
_cell_measurement_theta_min     6.06
_cell_measurement_theta_max     64.42
_cell_measurement_temperature     296
_cell_special_details
;
;
_exptl_crystal_description     'rectangle'
_exptl_crystal_colour     'brown'
_exptl_crystal_size_max     0.300
_exptl_crystal_size_mid     0.270
_exptl_crystal_size_min     0.250
_exptl_crystal_size_rad     ?
_exptl_crystal_density_diffrn     1.376
_exptl_crystal_density_meas     ?
_exptl_crystal_density_method     'Not Measured'
_exptl_crystal_F_000     324
_exptl_absorpt_coefficient_mu     0.900
_exptl_absorpt_correction_type     multi-scan
_exptl_absorpt_process_details
;
(SADABS; Bruker, 2013)
;
_exptl_absorpt_correction_T_min     0.763
_exptl_absorpt_correction_T_max     0.799
_exptl_special_details
;
;
_diffrn_ambient_temperature     296
_diffrn_radiation_type     'CuK\a'
_diffrn_radiation_wavelength     1.54178
_diffrn_radiation_source     'Bruker MicroStar microfocus rotating anode'
_diffrn_radiation_monochromator     'Helios multilayer optics'
_diffrn_measurement_device_type     'Bruker X8 Proteum'
_diffrn_measurement_method     '\f and \w scans'
_diffrn_detector_area_resol_mean     10.7
_diffrn_reflns_number     9032
_diffrn_reflns_av_R_equivalents     0.0382
_diffrn_reflns_av_sigmaI/netI     0.0386
_diffrn_reflns_theta_min     6.06
_diffrn_reflns_theta_max     64.42
_diffrn_reflns_theta_full     64.42
_diffrn_measured_fraction_theta_max     0.979
_diffrn_measured_fraction_theta_full     0.979
_diffrn_reflns_limit_h_min     -9
_diffrn_reflns_limit_h_max     9
_diffrn_reflns_limit_k_min     -11
_diffrn_reflns_limit_k_max     11
_diffrn_reflns_limit_l_min     -11
_diffrn_reflns_limit_l_max     11
_diffrn_reflns_reduction_process
;
;
_refine_special_details
;
Refinement on <i>F</i>^2^ for ALL reflections except those flagged by the user
for potential systematic errors. Weighted <i>R</i>-factors <i>wR</i> and all
goodnesses of fit <i>S</i> are based on <i>F</i>^2^, conventional
<i>R</i>-factors <i>R</i> are based on <i>F</i>, with <i>F</i> set to zero for
negative <i>F</i>^2^. The observed criterion of <i>F</i>^2^ > \s(<i>F</i>^2^)
is used only for calculating -<i>R</i>-factor-obs <i>etc</i>. and is not
relevant to the choice of reflections for refinement. <i>R</i>-factors based
on <i>F</i>^2^ are statistically about twice as large as those based on
<i>F</i>, and <i>R</i>-factors based on ALL data will be even larger.
;
_reflns_number_total     2482
_reflns_number_gt     2147
_reflns_threshold_expression     I>2\s(I)
_refine_ls_structure_factor_coef     Fsqd
_refine_ls_matrix_type     full
_refine_ls_R_factor_all     0.0493
_refine_ls_R_factor_gt     0.0441
_refine_ls_wR_factor_gt     0.1245
_refine_ls_wR_factor_ref     0.1306
_refine_ls_goodness_of_fit_ref     1.049
_refine_ls_restrained_S_all     1.049
_refine_ls_number_reflns     2482
_refine_ls_number_parameters     210
_refine_ls_number_restraints     0
_refine_ls_number_constraints     ?
_refine_ls_hydrogen_treatment     constr
_refine_ls_weighting_scheme     calc
_refine_ls_weighting_details
         'calc w=1/[\s^2^(Fo^2^)+(0.0696P)^2^+0.0990P] where P=(Fo^2^+2Fc^2^)/3'
_atom_sites_solution_hydrogens     geom
_atom_sites_solution_primary     direct
_atom_sites_solution_secondary     difmap
_refine_ls_shift/su_max     0.000
_refine_ls_shift/su_mean     0.000
_refine_diff_density_max     0.164
_refine_diff_density_min     -0.224
_refine_ls_extinction_method
;
SHELXL97 (Sheldrick, 2008)
;
_refine_ls_extinction_coef     0.011(3)
_refine_ls_extinction_expression
                                'FC^*^ = KFC[1+0.001XFC^2^\L^3^/SIN(2\Q)]^-1/4^'
_refine_ls_abs_structure_details     ?
_refine_ls_abs_structure_Flack     .
loop_
    _atom_type_symbol
    _atom_type_description
    _atom_type_scat_dispersion_real
    _atom_type_scat_dispersion_imag
    _atom_type_scat_source
    O O 0.0492 0.0322 'International Tables Vol C Tables 4.2.6.8 and 6.1.1.4'
    N N 0.0311 0.0180 'International Tables Vol C Tables 4.2.6.8 and 6.1.1.4'
    F F 0.0727 0.0534 'International Tables Vol C Tables 4.2.6.8 and 6.1.1.4'
    H H 0.0000 0.0000 'International Tables Vol C Tables 4.2.6.8 and 6.1.1.4'
    C C 0.0181 0.0091 'International Tables Vol C Tables 4.2.6.8 and 6.1.1.4'
_computing_data_collection
;
APEX2 (Bruker, 2013)
;
_computing_cell_refinement
;
SAINT (Bruker, 2013)
;
_computing_data_reduction
;
SAINT (Bruker, 2013)
;
_computing_structure_solution
;
SHELXS97 (Sheldrick, 2008)
;
_computing_structure_refinement
;
SHELXL97 (Sheldrick, 2008)
;
_computing_molecular_graphics
;
Mercury (Macrae <i>et al.</i>, 2008)
;
_computing_publication_material
;
SHELXL97 (Sheldrick, 2008)
;
loop_
    _atom_site_type_symbol
    _atom_site_label
    _atom_site_fract_x
    _atom_site_fract_y
    _atom_site_fract_z
    _atom_site_U_iso_or_equiv
    _atom_site_thermal_displace_type
    _atom_site_calc_flag
    _atom_site_refinement_flags
    _atom_site_occupancy
    F F17 -0.07505(13) 0.11215(10) 0.69978(11) 0.0832(4) Uani . . 1.000
    F F18 -0.21878(16) 0.10400(12) 0.20982(12) 0.0993(4) Uani . . 1.000
    O O20 0.5498(2) 0.83249(15) 0.42261(16) 0.1012(6) Uani . . 1.000
    O O21 0.31565(15) 0.67459(11) 0.26915(12) 0.0665(4) Uani . . 1.000
    N N1 0.35974(15) 0.51312(12) 0.70955(13) 0.0525(4) Uani . . 1.000
    C C2 0.48895(19) 0.63200(14) 0.75527(16) 0.0520(4) Uani . . 1.000
    C C3 0.5941(2) 0.67423(17) 0.90376(18) 0.0698(6) Uani . . 1.000
    C C4 0.7210(3) 0.7948(2) 0.9594(2) 0.0830(7) Uani . . 1.000
    C C5 0.7486(3) 0.87609(19) 0.8681(2) 0.0837(7) Uani . . 1.000
    C C6 0.6535(2) 0.83789(16) 0.72399(19) 0.0682(6) Uani . . 1.000
    C C7 0.51962(18) 0.71364(14) 0.66138(16) 0.0512(5) Uani . . 1.000
    C C8 0.41001(18) 0.66272(14) 0.51179(16) 0.0477(4) Uani . . 1.000
    C C9 0.28096(18) 0.54385(14) 0.46942(15) 0.0475(4) Uani . . 1.000
    C C10 0.25718(17) 0.47149(13) 0.57158(15) 0.0458(4) Uani . . 1.000
    C C11 0.11409(17) 0.34387(13) 0.52808(15) 0.0473(4) Uani . . 1.000
    C C12 0.0105(2) 0.28135(15) 0.38426(17) 0.0578(5) Uani . . 1.000
    C C13 -0.1193(2) 0.16400(16) 0.35114(17) 0.0622(5) Uani . . 1.000
    C C14 -0.1529(2) 0.10394(15) 0.45354(19) 0.0610(5) Uani . . 1.000
    C C15 -0.0474(2) 0.16870(15) 0.59420(18) 0.0577(5) Uani . . 1.000
    C C16 0.08370(19) 0.28567(15) 0.63472(17) 0.0544(5) Uani . . 1.000
    C C19 0.4343(2) 0.73427(15) 0.39981(18) 0.0573(5) Uani . . 1.000
    C C22 0.3365(3) 0.7336(2) 0.1529(2) 0.0850(8) Uani . . 1.000
    C C23 0.1898(4) 0.6564(3) 0.0175(3) 0.1138(10) Uani . . 1.000
    H H3 0.57680 0.61930 0.96470 0.0840 Uiso calc R 1.000
    H H4 0.78890 0.82250 1.05790 0.1000 Uiso calc R 1.000
    H H5 0.83450 0.95880 0.90700 0.1000 Uiso calc R 1.000
    H H6 0.67630 0.89370 0.66540 0.0820 Uiso calc R 1.000
    H H9 0.20810 0.51030 0.37230 0.0570 Uiso calc R 1.000
    H H12 0.02840 0.31830 0.31080 0.0690 Uiso calc R 1.000
    H H14 -0.24150 0.02450 0.42900 0.0730 Uiso calc R 1.000
    H H16 0.15150 0.32560 0.73220 0.0650 Uiso calc R 1.000
    H H22A 0.44750 0.72490 0.14270 0.1020 Uiso calc R 1.000
    H H22B 0.33500 0.83160 0.17440 0.1020 Uiso calc R 1.000
    H H23A 0.18670 0.55860 0.00140 0.1710 Uiso calc R 1.000
    H H23B 0.20580 0.68790 -0.06260 0.1710 Uiso calc R 1.000
    H H23C 0.08140 0.67240 0.02550 0.1710 Uiso calc R 1.000
loop_
    _atom_site_aniso_label
    _atom_site_aniso_U_11
    _atom_site_aniso_U_22
    _atom_site_aniso_U_33
    _atom_site_aniso_U_12
    _atom_site_aniso_U_13
    _atom_site_aniso_U_23
    F17 0.0858(7) 0.0796(7) 0.0865(7) -0.0067(5) 0.0321(6) 0.0446(5)
    F18 0.1077(9) 0.0813(7) 0.0655(7) -0.0309(6) 0.0073(6) 0.0027(5)
    O20 0.1060(11) 0.0881(9) 0.0877(10) -0.0363(8) 0.0244(8) 0.0372(7)
    O21 0.0731(7) 0.0690(7) 0.0589(7) 0.0017(5) 0.0253(6) 0.0284(5)
    N1 0.0544(7) 0.0478(7) 0.0520(7) 0.0038(5) 0.0171(6) 0.0154(5)
    C2 0.0507(8) 0.0465(7) 0.0545(8) 0.0059(6) 0.0162(7) 0.0122(6)
    C3 0.0755(11) 0.0633(10) 0.0568(9) 0.0024(8) 0.0119(8) 0.0151(7)
    C4 0.0820(12) 0.0736(11) 0.0620(11) -0.0057(9) 0.0003(9) 0.0091(9)
    C5 0.0757(12) 0.0615(10) 0.0820(13) -0.0157(8) 0.0065(10) 0.0086(9)
    C6 0.0654(10) 0.0546(9) 0.0720(11) -0.0056(7) 0.0173(8) 0.0156(8)
    C7 0.0478(8) 0.0445(7) 0.0587(9) 0.0066(6) 0.0186(7) 0.0118(6)
    C8 0.0463(7) 0.0436(7) 0.0572(8) 0.0086(6) 0.0225(6) 0.0168(6)
    C9 0.0464(7) 0.0455(7) 0.0497(8) 0.0064(6) 0.0166(6) 0.0145(6)
    C10 0.0452(7) 0.0428(7) 0.0503(8) 0.0082(6) 0.0178(6) 0.0145(6)
    C11 0.0454(7) 0.0431(7) 0.0547(8) 0.0080(6) 0.0187(6) 0.0163(6)
    C12 0.0628(9) 0.0505(8) 0.0564(9) 0.0002(7) 0.0208(7) 0.0169(7)
    C13 0.0615(9) 0.0513(8) 0.0595(9) -0.0003(7) 0.0129(7) 0.0079(7)
    C14 0.0540(9) 0.0432(8) 0.0819(11) 0.0004(6) 0.0227(8) 0.0185(7)
    C15 0.0561(9) 0.0513(8) 0.0731(10) 0.0075(6) 0.0270(8) 0.0303(7)
    C16 0.0525(8) 0.0534(8) 0.0567(9) 0.0053(6) 0.0175(7) 0.0217(7)
    C19 0.0578(9) 0.0518(8) 0.0661(10) 0.0065(7) 0.0258(8) 0.0227(7)
    C22 0.0999(14) 0.0970(14) 0.0718(12) 0.0123(11) 0.0406(11) 0.0442(10)
    C23 0.1130(18) 0.156(2) 0.0710(13) 0.0141(16) 0.0238(12) 0.0552(14)
_geom_special_details
;
Bond distances, angles <i>etc</i>. have been calculated using the rounded
fractional coordinates. All su's are estimated from the variances of the
(full) variance-covariance matrix. The cell e.s.d.'s are taken into account in
the estimation of distances, angles and torsion angles
;
loop_
    _geom_bond_atom_site_label_1
    _geom_bond_atom_site_label_2
    _geom_bond_site_symmetry_1
    _geom_bond_site_symmetry_2
    _geom_bond_distance
    _geom_bond_publ_flag
    F17 C15 . . 1.3611(19) no
    F18 C13 . . 1.3528(19) no
    O20 C19 . . 1.194(2) no
    O21 C19 . . 1.319(2) no
    O21 C22 . . 1.454(2) no
    N1 C2 . . 1.366(2) no
    N1 C10 . . 1.3171(18) no
    C2 C3 . . 1.407(2) no
    C2 C7 . . 1.421(2) no
    C3 C4 . . 1.363(3) no
    C4 C5 . . 1.390(3) no
    C5 C6 . . 1.353(3) no
    C6 C7 . . 1.418(2) no
    C7 C8 . . 1.427(2) no
    C8 C9 . . 1.368(2) no
    C8 C19 . . 1.497(2) no
    C9 C10 . . 1.414(2) no
    C10 C11 . . 1.492(2) no
    C11 C12 . . 1.383(2) no
    C11 C16 . . 1.388(2) no
    C12 C13 . . 1.374(2) no
    C13 C14 . . 1.369(2) no
    C14 C15 . . 1.367(2) no
    C15 C16 . . 1.367(2) no
    C22 C23 . . 1.475(4) no
    C3 H3 . . 0.9300 no
    C4 H4 . . 0.9300 no
    C5 H5 . . 0.9300 no
    C6 H6 . . 0.9300 no
    C9 H9 . . 0.9300 no
    C12 H12 . . 0.9300 no
    C14 H14 . . 0.9300 no
    C16 H16 . . 0.9300 no
    C22 H22A . . 0.9700 no
    C22 H22B . . 0.9700 no
    C23 H23A . . 0.9600 no
    C23 H23B . . 0.9600 no
    C23 H23C . . 0.9600 no
loop_
    _geom_angle_atom_site_label_1
    _geom_angle_atom_site_label_2
    _geom_angle_atom_site_label_3
    _geom_angle_site_symmetry_1
    _geom_angle_site_symmetry_2
    _geom_angle_site_symmetry_3
    _geom_angle
    _geom_angle_publ_flag
    C19 O21 C22 . . . 115.85(14) no
    C2 N1 C10 . . . 118.74(12) no
    N1 C2 C3 . . . 117.08(14) no
    N1 C2 C7 . . . 123.41(13) no
    C3 C2 C7 . . . 119.51(14) no
    C2 C3 C4 . . . 120.79(16) no
    C3 C4 C5 . . . 119.67(17) no
    C4 C5 C6 . . . 121.59(19) no
    C5 C6 C7 . . . 120.72(16) no
    C2 C7 C6 . . . 117.68(14) no
    C2 C7 C8 . . . 116.27(13) no
    C6 C7 C8 . . . 126.04(14) no
    C7 C8 C9 . . . 118.95(13) no
    C7 C8 C19 . . . 121.86(13) no
    C9 C8 C19 . . . 119.19(13) no
    C8 C9 C10 . . . 120.74(13) no
    N1 C10 C9 . . . 121.83(13) no
    N1 C10 C11 . . . 116.69(12) no
    C9 C10 C11 . . . 121.48(12) no
    C10 C11 C12 . . . 121.97(13) no
    C10 C11 C16 . . . 119.24(13) no
    C12 C11 C16 . . . 118.79(14) no
    C11 C12 C13 . . . 119.22(14) no
    F18 C13 C12 . . . 118.35(14) no
    F18 C13 C14 . . . 118.13(15) no
    C12 C13 C14 . . . 123.52(15) no
    C13 C14 C15 . . . 115.41(15) no
    F17 C15 C14 . . . 117.53(14) no
    F17 C15 C16 . . . 118.38(14) no
    C14 C15 C16 . . . 124.09(15) no
    C11 C16 C15 . . . 118.97(14) no
    O20 C19 O21 . . . 122.45(16) no
    O20 C19 C8 . . . 124.87(16) no
    O21 C19 C8 . . . 112.65(14) no
    O21 C22 C23 . . . 107.77(19) no
    C2 C3 H3 . . . 120.00 no
    C4 C3 H3 . . . 120.00 no
    C3 C4 H4 . . . 120.00 no
    C5 C4 H4 . . . 120.00 no
    C4 C5 H5 . . . 119.00 no
    C6 C5 H5 . . . 119.00 no
    C5 C6 H6 . . . 120.00 no
    C7 C6 H6 . . . 120.00 no
    C8 C9 H9 . . . 120.00 no
    C10 C9 H9 . . . 120.00 no
    C11 C12 H12 . . . 120.00 no
    C13 C12 H12 . . . 120.00 no
    C13 C14 H14 . . . 122.00 no
    C15 C14 H14 . . . 122.00 no
    C11 C16 H16 . . . 121.00 no
    C15 C16 H16 . . . 121.00 no
    O21 C22 H22A . . . 110.00 no
    O21 C22 H22B . . . 110.00 no
    C23 C22 H22A . . . 110.00 no
    C23 C22 H22B . . . 110.00 no
    H22A C22 H22B . . . 108.00 no
    C22 C23 H23A . . . 109.00 no
    C22 C23 H23B . . . 109.00 no
    C22 C23 H23C . . . 110.00 no
    H23A C23 H23B . . . 109.00 no
    H23A C23 H23C . . . 109.00 no
    H23B C23 H23C . . . 109.00 no
loop_
    _geom_torsion_atom_site_label_1
    _geom_torsion_atom_site_label_2
    _geom_torsion_atom_site_label_3
    _geom_torsion_atom_site_label_4
    _geom_torsion_site_symmetry_1
    _geom_torsion_site_symmetry_2
    _geom_torsion_site_symmetry_3
    _geom_torsion_site_symmetry_4
    _geom_torsion
    _geom_torsion_publ_flag
    C19 O21 C22 C23 . . . . -178.32(19) no
    C22 O21 C19 O20 . . . . 1.5(3) no
    C22 O21 C19 C8 . . . . -176.71(15) no
    C10 N1 C2 C7 . . . . -0.3(2) no
    C10 N1 C2 C3 . . . . 179.08(15) no
    C2 N1 C10 C9 . . . . 2.1(2) no
    C2 N1 C10 C11 . . . . -177.91(13) no
    N1 C2 C3 C4 . . . . -177.18(18) no
    C3 C2 C7 C6 . . . . -1.9(2) no
    C3 C2 C7 C8 . . . . 178.80(15) no
    N1 C2 C7 C6 . . . . 177.45(15) no
    N1 C2 C7 C8 . . . . -1.9(2) no
    C7 C2 C3 C4 . . . . 2.2(3) no
    C2 C3 C4 C5 . . . . -0.9(3) no
    C3 C4 C5 C6 . . . . -0.7(4) no
    C4 C5 C6 C7 . . . . 1.0(3) no
    C5 C6 C7 C2 . . . . 0.3(3) no
    C5 C6 C7 C8 . . . . 179.57(18) no
    C6 C7 C8 C9 . . . . -177.03(16) no
    C2 C7 C8 C19 . . . . -176.71(14) no
    C2 C7 C8 C9 . . . . 2.2(2) no
    C6 C7 C8 C19 . . . . 4.0(3) no
    C7 C8 C9 C10 . . . . -0.6(2) no
    C19 C8 C9 C10 . . . . 178.34(14) no
    C9 C8 C19 O21 . . . . 3.7(2) no
    C7 C8 C19 O20 . . . . 4.4(3) no
    C7 C8 C19 O21 . . . . -177.37(14) no
    C9 C8 C19 O20 . . . . -174.49(18) no
    C8 C9 C10 N1 . . . . -1.7(2) no
    C8 C9 C10 C11 . . . . 178.32(14) no
    N1 C10 C11 C12 . . . . -172.73(14) no
    C9 C10 C11 C16 . . . . -172.80(14) no
    N1 C10 C11 C16 . . . . 7.2(2) no
    C9 C10 C11 C12 . . . . 7.3(2) no
    C16 C11 C12 C13 . . . . 0.1(2) no
    C10 C11 C12 C13 . . . . -179.96(16) no
    C10 C11 C16 C15 . . . . -179.93(15) no
    C12 C11 C16 C15 . . . . 0.0(2) no
    C11 C12 C13 F18 . . . . -179.73(15) no
    C11 C12 C13 C14 . . . . -0.1(3) no
    C12 C13 C14 C15 . . . . -0.1(3) no
    F18 C13 C14 C15 . . . . 179.58(15) no
    C13 C14 C15 F17 . . . . -179.53(15) no
    C13 C14 C15 C16 . . . . 0.2(3) no
    F17 C15 C16 C11 . . . . 179.57(14) no
    C14 C15 C16 C11 . . . . -0.2(3) no
loop_
    _geom_hbond_atom_site_label_D
    _geom_hbond_atom_site_label_H
    _geom_hbond_atom_site_label_A
    _geom_hbond_site_symmetry_A
    _geom_hbond_distance_DH
    _geom_hbond_distance_HA
    _geom_hbond_distance_DA
    _geom_hbond_angle_DHA
    _geom_hbond_publ_flag
    C6 H6 O20 . 0.93 2.24 2.861(2) 123 yes
    C14 H14 O20 1_445 0.93 2.36 3.275(2) 167 yes
_iucr_refine_instructions_details
;
TITL man21_a.res in P-1
CELL  1.54178   8.2674  10.0529  10.0562  101.193  108.616   98.741
ZERR    2.000   0.0003   0.0004   0.0004    0.002    0.002    0.002
LATT  1
SFAC  C   N   F   O   H
UNIT   36    2   4   4   26
TEMP 23.000
L.S. 10
BOND $H
OMIT -1   1   0
OMIT 0   0   1
LIST 4
ACTA
FMAP 2
PLAN 20
WGHT    0.069600    0.099000
EXTI    0.010523
FVAR       1.78530
N1    2    0.359738    0.513115    0.709547    11.00000    0.05436    0.04781 =
         0.05202    0.01541    0.01712    0.00377
C2    1    0.488945    0.632004    0.755267    11.00000    0.05068    0.04655 =
         0.05449    0.01220    0.01621    0.00592
C3    1    0.594072    0.674234    0.903759    11.00000    0.07553    0.06332 =
         0.05679    0.01507    0.01188    0.00235
AFIX  43
H3    5    0.576767    0.619272    0.964711    11.00000   -1.20000
AFIX   0
C4    1    0.721035    0.794789    0.959383    11.00000    0.08198    0.07361 =
         0.06198    0.00910    0.00033   -0.00566
AFIX  43
H4    5    0.788857    0.822478    1.057944    11.00000   -1.20000
AFIX   0
C5    1    0.748617    0.876092    0.868102    11.00000    0.07567    0.06153 =
         0.08200    0.00857    0.00645   -0.01575
AFIX  43
H5    5    0.834501    0.958757    0.907010    11.00000   -1.20000
AFIX   0
C6    1    0.653547    0.837894    0.723994    11.00000    0.06544    0.05465 =
         0.07201    0.01557    0.01729   -0.00560
AFIX  43
H6    5    0.676254    0.893708    0.665355    11.00000   -1.20000
AFIX   0
C7    1    0.519618    0.713644    0.661376    11.00000    0.04776    0.04445 =
         0.05874    0.01176    0.01860    0.00664
C8    1    0.410009    0.662715    0.511791    11.00000    0.04630    0.04359 =
         0.05723    0.01682    0.02255    0.00856
C9    1    0.280962    0.543852    0.469416    11.00000    0.04644    0.04549 =
         0.04971    0.01450    0.01659    0.00640
AFIX  43
H9    5    0.208078    0.510284    0.372326    11.00000   -1.20000
AFIX   0
C10   1    0.257183    0.471495    0.571576    11.00000    0.04524    0.04277 =
         0.05028    0.01448    0.01785    0.00818
C11   1    0.114094    0.343875    0.528083    11.00000    0.04541    0.04307 =
         0.05467    0.01626    0.01866    0.00796
C12   1    0.010464    0.281345    0.384261    11.00000    0.06282    0.05052 =
         0.05643    0.01685    0.02084    0.00016
AFIX  43
H12   5    0.028410    0.318291    0.310831    11.00000   -1.20000
AFIX   0
C13   1   -0.119318    0.163998    0.351136    11.00000    0.06154    0.05134 =
         0.05948    0.00786    0.01294   -0.00027
C14   1   -0.152934    0.103939    0.453535    11.00000    0.05398    0.04324 =
         0.08189    0.01855    0.02272    0.00043
AFIX  43
H14   5   -0.241483    0.024518    0.429033    11.00000   -1.20000
AFIX   0
C15   1   -0.047449    0.168703    0.594201    11.00000    0.05611    0.05134 =
         0.07306    0.03030    0.02700    0.00748
C16   1    0.083704    0.285669    0.634718    11.00000    0.05248    0.05337 =
         0.05673    0.02172    0.01752    0.00534
AFIX  43
H16   5    0.151520    0.325624    0.732231    11.00000   -1.20000
AFIX   0
F17   3   -0.075047    0.112153    0.699785    11.00000    0.08576    0.07955 =
         0.08647    0.04456    0.03215   -0.00675
F18   3   -0.218780    0.103996    0.209820    11.00000    0.10767    0.08133 =
         0.06545    0.00267    0.00727   -0.03090
C19   1    0.434311    0.734272    0.399810    11.00000    0.05781    0.05184 =
         0.06613    0.02268    0.02578    0.00652
O20   4    0.549757    0.832486    0.422611    11.00000    0.10599    0.08808 =
         0.08766    0.03716    0.02445   -0.03627
O21   4    0.315653    0.674590    0.269153    11.00000    0.07310    0.06903 =
         0.05891    0.02842    0.02534    0.00174
C22   1    0.336515    0.733596    0.152868    11.00000    0.09990    0.09697 =
         0.07179    0.04416    0.04062    0.01226
AFIX  23
H22A  5    0.447512    0.724943    0.142691    11.00000   -1.20000
H22B  5    0.334967    0.831621    0.174427    11.00000   -1.20000
AFIX   0
C23   1    0.189797    0.656365    0.017457    11.00000    0.11298    0.15636 =
         0.07097    0.05516    0.02385    0.01408
AFIX 137
H23A  5    0.186740    0.558561    0.001374    11.00000   -1.50000
H23B  5    0.205834    0.687903   -0.062649    11.00000   -1.50000
H23C  5    0.081360    0.672383    0.025547    11.00000   -1.50000
HKLF 4
REM  man21_a.res in P-1
REM R1 =  0.0441 for   2147 Fo > 4sig(Fo)  and  0.0493 for all   2482 data
REM    210 parameters refined using      0 restraints
END
WGHT      0.0693      0.0996
REM Highest difference peak  0.164,  deepest hole -0.224,  1-sigma level  0.035
Q1    1   0.4556  0.8597  0.4354  11.00000  0.05    0.16
Q2    1   0.3097  0.6363  0.5034  11.00000  0.05    0.15
Q3    1   0.4521  0.7052  0.6001  11.00000  0.05    0.15
Q4    1   0.3809  0.5978  0.4872  11.00000  0.05    0.13
Q5    1   0.4497  0.6626  0.1355  11.00000  0.05    0.13
Q6    1   0.5600  0.8007  0.4105  11.00000  0.05    0.13
Q7    1   0.2136  0.6272 -0.0989  11.00000  0.05    0.13
Q8    1  -0.0960  0.0983  0.1838  11.00000  0.05    0.11
Q9    1  -0.0316  0.2527  0.6189  11.00000  0.05    0.11
Q10   1  -0.3400  0.0288  0.2046  11.00000  0.05    0.11
Q11   1   0.2596  0.4798  0.3585  11.00000  0.05    0.10
Q12   1   0.0479  0.1964  0.6015  11.00000  0.05    0.10
Q13   1   0.1434  0.7256 -0.0543  11.00000  0.05    0.10
Q14   1   0.4352  0.8192  0.1704  11.00000  0.05    0.10
Q15   1   0.9265  0.9410  0.9138  11.00000  0.05    0.10
Q16   1  -0.1283  0.1647  0.5134  11.00000  0.05    0.10
Q17   1  -0.3107  0.1326  0.4427  11.00000  0.05    0.10
Q18   1   0.7821  0.7764  0.6986  11.00000  0.05    0.09
Q19   1   0.0562  0.5259  0.2742  11.00000  0.05    0.09
Q20   1   0.1219  0.4557  0.2534  11.00000  0.05    0.09
;
