# Supplementary material for: Crystal structure of ethyl 2-(3,5-di­fluoro­phen­yl)quinoline-4-carboxyl­ate
Source: Acta Crystallogr E Crystallogr Commun. 2015 Apr 25;71(Pt 5):o341–2. doi: 10.1107/S2056989015007677 (PMC4420057; doi:10.1107/S2056989015007677)
Supplement: Supplementary file 2 [file e-71-0o341-Isup2.hkl]

# 
# h,k,l, Fc-squared, Fo-squared, sigma(Fo-squared) and status flag 
# 
data_I
_shelx_title ' man21_a.res in P-1' 
_shelx_refln_list_code          4 
_shelx_F_calc_maximum       55.78 
_exptl_crystal_F_000       324.00 
_reflns_d_resolution_high  0.8547 
 
loop_ 
 _symmetry_equiv_pos_as_xyz 
 'x, y, z' 
 '-x, -y, -z' 
 
_cell_length_a     8.2674 
_cell_length_b    10.0529 
_cell_length_c    10.0562 
_cell_angle_alpha 101.193 
_cell_angle_beta  108.616 
_cell_angle_gamma  98.741 
 
_shelx_F_squared_multiplier     1.000 
 
loop_ 
 _refln_index_h 
 _refln_index_k 
 _refln_index_l 
 _refln_F_squared_calc 
 _refln_F_squared_meas 
 _refln_F_squared_sigma 
 _refln_observed_status 
   2   0   0       45.11       38.50      1.73 o 
   3   0   0        8.27        4.77      0.31 o 
   4   0   0        3.68        3.77      0.30 o 
   5   0   0       89.42       89.91      3.32 o 
   6   0   0       17.61       21.56      0.94 o 
   7   0   0        0.02       -0.04      0.17 o 
   8   0   0        5.60        5.36      0.47 o 
  -9   1   0        6.31        5.77      0.66 o 
  -8   1   0       26.13       23.45      1.22 o 
  -7   1   0       24.10       24.34      1.48 o 
  -6   1   0       12.10       14.97      0.71 o 
  -5   1   0       34.84       35.69      1.71 o 
  -4   1   0        2.12        1.57      0.28 o 
  -3   1   0      196.65      203.08      8.88 o 
  -2   1   0       44.28       44.27      3.21 o 
   2   1   0       95.00      108.57      3.40 o 
   3   1   0      119.57      131.51      5.60 o 
   4   1   0        2.69        1.81      0.13 o 
   5   1   0        3.78        3.71      0.20 o 
   6   1   0        2.82        2.27      0.28 o 
   7   1   0        2.79        2.49      0.37 o 
   8   1   0        0.01       -0.10      0.16 o 
  -9   2   0        9.83       13.09      1.10 o 
  -8   2   0        8.23        9.53      0.64 o 
  -7   2   0        3.94        3.90      0.82 o 
  -6   2   0       12.32       11.12      0.71 o 
  -5   2   0        1.33        1.39      0.17 o 
  -4   2   0        2.89        2.29      0.31 o 
  -3   2   0      672.69      647.71     40.62 o 
  -1   2   0      261.92      266.76      8.24 o 
   1   2   0       46.05       35.53      1.18 o 
   2   2   0      486.72      489.05     17.41 o 
   3   2   0      301.40      336.76     12.06 o 
   4   2   0       33.81       27.56      0.77 o 
   5   2   0       15.35       16.07      0.55 o 
   6   2   0        4.15        3.97      0.29 o 
   7   2   0       19.74       21.59      1.20 o 
   8   2   0        3.17        3.87      0.36 o 
  -9   3   0        0.97        1.41      0.38 o 
  -8   3   0        1.34        1.37      0.27 o 
  -7   3   0        0.05       -0.08      0.18 o 
  -6   3   0        5.71        8.43      0.48 o 
  -5   3   0        1.29        2.05      0.21 o 
  -4   3   0       55.62       53.09      3.42 o 
  -3   3   0      261.50      273.20     16.91 o 
  -2   3   0        1.86        1.69      0.22 o 
  -1   3   0      909.88      995.83     30.56 o 
   0   3   0      162.38      172.36      6.24 o 
   1   3   0       78.96       84.47      3.83 o 
   2   3   0     1774.40     1869.61     67.18 o 
   3   3   0        9.95       11.33      0.38 o 
   4   3   0        3.84        3.93      0.21 o 
   5   3   0       19.83       23.31      0.76 o 
   6   3   0       14.08       14.70      0.61 o 
   7   3   0        6.40        5.31      0.33 o 
   8   3   0        1.30        0.91      0.28 o 
  -9   4   0        1.81        2.23      0.44 o 
  -8   4   0        0.51        0.40      0.20 o 
  -7   4   0        0.29        0.27      0.23 o 
  -6   4   0        0.00        0.22      0.14 o 
  -5   4   0       10.42        9.80      0.44 o 
  -4   4   0      142.16      140.45      4.42 o 
  -3   4   0      960.49      917.02     39.94 o 
  -2   4   0      329.42      350.54     21.77 o 
  -1   4   0      934.82      914.00     32.47 o 
   0   4   0      646.36      667.87     29.19 o 
   1   4   0       14.15       16.58      0.75 o 
   2   4   0      232.84      269.04      6.83 o 
   3   4   0       22.71       20.98      0.63 o 
   4   4   0       11.57       10.64      0.41 o 
   5   4   0        2.43        2.07      0.24 o 
   6   4   0        1.46        1.61      0.17 o 
   7   4   0       10.54       12.47      0.54 o 
  -8   5   0        0.00        0.22      0.31 o 
  -7   5   0        2.34        3.89      0.32 o 
  -6   5   0       12.49       13.17      1.17 o 
  -5   5   0       10.77       14.55      0.54 o 
  -4   5   0       31.98       28.43      0.91 o 
  -3   5   0        5.32        3.72      0.26 o 
  -2   5   0      371.48      327.14     14.37 o 
  -1   5   0       56.42       52.82      2.02 o 
   0   5   0     1821.96     1854.58     56.95 o 
   1   5   0       14.22       10.99      0.37 o 
   2   5   0       74.03       81.92      2.12 o 
   3   5   0        1.39        2.83      0.19 o 
   4   5   0        7.60        5.72      0.26 o 
   5   5   0       16.50       14.65      0.49 o 
   6   5   0        0.04        0.18      0.11 o 
   7   5   0        0.18        0.15      0.17 o 
  -8   6   0       13.49       10.87      1.30 o 
  -7   6   0        0.39        0.08      0.22 o 
  -6   6   0        7.94        9.63      0.52 o 
  -5   6   0       41.35       35.58      1.04 o 
  -4   6   0       20.68       21.08      0.72 o 
  -3   6   0       44.23       44.17      1.22 o 
  -2   6   0        0.39        0.93      0.15 o 
  -1   6   0        2.14        1.07      0.14 o 
   0   6   0      431.22      441.56     10.32 o 
   1   6   0      317.29      319.89      8.88 o 
   2   6   0        0.91        0.61      0.09 o 
   3   6   0       28.27       25.85      0.90 o 
   4   6   0       64.84       53.08      3.16 o 
   5   6   0        2.30        1.56      0.17 o 
   6   6   0        0.00       -0.11      0.11 o 
  -8   7   0        7.27        6.07      0.52 o 
  -7   7   0        1.07        1.62      0.27 o 
  -6   7   0        1.43        1.46      0.26 o 
  -5   7   0        0.35        0.23      0.15 o 
  -4   7   0        4.26        4.59      0.29 o 
  -3   7   0       28.17       31.20      0.91 o 
  -2   7   0      117.94      123.66      2.98 o 
  -1   7   0       76.01       79.50      2.11 o 
   0   7   0       20.22       22.16      0.81 o 
   1   7   0        0.50        0.43      0.12 o 
   2   7   0        9.44        7.22      0.31 o 
   3   7   0        3.39        3.57      0.34 o 
   4   7   0       72.40       66.76      2.19 o 
   5   7   0        5.30        6.25      0.33 o 
  -7   8   0        0.77        0.13      0.31 o 
  -6   8   0        6.03        7.66      0.88 o 
  -5   8   0        0.84        1.05      0.19 o 
  -4   8   0        0.11        0.01      0.12 o 
  -3   8   0        2.97        3.39      0.22 o 
  -2   8   0        8.86        9.49      0.37 o 
  -1   8   0       16.34       16.85      0.55 o 
   0   8   0        3.14        2.78      0.23 o 
   1   8   0       19.93       22.11      0.77 o 
   2   8   0        6.25        4.64      0.29 o 
   3   8   0       20.07       19.64      0.87 o 
   4   8   0        5.58        6.03      0.38 o 
  -7   9   0        4.21        3.42      0.53 o 
  -6   9   0        7.33        7.28      0.85 o 
  -5   9   0        0.02        0.10      0.20 o 
  -4   9   0        1.09        0.76      0.15 o 
  -3   9   0       22.04       23.74      0.80 o 
  -2   9   0       20.18       19.84      0.81 o 
  -1   9   0        2.71        2.00      0.19 o 
   0   9   0        0.01       -0.02      0.11 o 
   1   9   0        1.78        1.96      0.19 o 
   2   9   0      141.06      140.09      4.43 o 
   3   9   0        4.07        3.29      0.28 o 
  -6  10   0        4.14        3.33      0.50 o 
  -5  10   0        0.00        0.07      0.25 o 
  -4  10   0        0.09       -0.05      0.20 o 
  -3  10   0        0.86        0.62      0.16 o 
  -2  10   0        0.04        0.23      0.14 o 
  -1  10   0        3.24        3.21      0.23 o 
   0  10   0        0.48        0.17      0.14 o 
   1  10   0        5.22        5.67      0.31 o 
   2  10   0        0.68        1.06      0.26 o 
  -4  11   0        6.20        6.10      0.60 o 
  -3  11   0        5.21        5.62      0.55 o 
  -2  11   0        1.90        1.71      0.40 o 
  -1  11   0        2.30        3.54      0.40 o 
   0  11   0       25.34       26.54      2.64 o 
  -1 -11   1       14.55       14.56      1.02 o 
   0 -11   1       12.45       11.07      0.58 o 
   1 -11   1        3.53        3.79      0.27 o 
   2 -11   1       10.47        8.67      0.44 o 
   3 -11   1        4.05        3.78      0.32 o 
   4 -11   1        0.47        1.04      0.47 o 
  -3 -10   1        1.69        1.32      0.25 o 
  -2 -10   1        0.40        0.51      0.16 o 
  -1 -10   1       23.15       23.40      0.78 o 
   0 -10   1        0.47        0.78      0.14 o 
   1 -10   1       17.73       18.83      0.75 o 
   2 -10   1       48.62       54.60      1.85 o 
   3 -10   1        0.02        0.18      0.14 o 
   4 -10   1        0.00        0.05      0.15 o 
   5 -10   1        0.55        0.13      0.31 o 
   6 -10   1       19.23       17.89      1.38 o 
  -4  -9   1       28.23       25.00      1.01 o 
  -3  -9   1        8.09        7.36      0.43 o 
  -2  -9   1       44.89       42.01      1.45 o 
  -1  -9   1        1.14        1.53      0.19 o 
   0  -9   1       16.04       15.02      0.62 o 
   1  -9   1       21.68       22.13      0.92 o 
   2  -9   1        7.00        6.84      0.34 o 
   3  -9   1        3.57        4.80      0.27 o 
   4  -9   1        1.57        1.92      0.18 o 
   5  -9   1        1.38        2.41      0.29 o 
   6  -9   1        5.41        4.35      0.42 o 
   7  -9   1        0.96        0.28      0.28 o 
  -5  -8   1        1.69        1.96      0.49 o 
  -4  -8   1        1.42        1.41      0.17 o 
  -3  -8   1       45.75       43.34      2.58 o 
  -2  -8   1        0.46        0.23      0.11 o 
  -1  -8   1        5.03        4.80      0.28 o 
   0  -8   1        3.56        3.56      0.42 o 
   1  -8   1        7.47        7.11      0.31 o 
   2  -8   1        0.52        0.93      0.23 o 
   3  -8   1        0.46        0.60      0.11 o 
   4  -8   1       24.07       22.29      0.87 o 
   5  -8   1       20.77       16.38      2.37 o 
   6  -8   1        1.95        2.03      0.31 o 
   7  -8   1        0.34        0.85      0.42 o 
  -6  -7   1        5.61        3.03      0.29 o 
  -5  -7   1        1.55        1.26      0.15 o 
  -4  -7   1      243.59      200.55     14.17 o 
  -3  -7   1       17.28       16.90      1.33 o 
  -2  -7   1        0.52        0.67      0.12 o 
  -1  -7   1       25.48       25.74      0.92 o 
   0  -7   1       75.51       77.55      2.25 o 
   1  -7   1       31.31       31.34      0.97 o 
   2  -7   1        5.05        4.16      0.23 o 
   3  -7   1        0.70        0.51      0.11 o 
   4  -7   1       66.68       67.56      2.02 o 
   5  -7   1        6.45        5.15      0.50 o 
   6  -7   1        0.31        0.15      0.20 o 
   7  -7   1        3.49        3.78      0.38 o 
  -6  -6   1        1.13        1.32      0.15 o 
  -5  -6   1       50.18       46.88      1.41 o 
  -4  -6   1        0.88        1.86      0.16 o 
  -3  -6   1       36.31       34.05      1.11 o 
  -2  -6   1       11.58        9.30      0.33 o 
  -1  -6   1       57.91       49.84      1.46 o 
   0  -6   1       55.34       56.77      1.40 o 
   1  -6   1        1.22        2.66      0.19 o 
   2  -6   1        4.04        3.77      0.19 o 
   3  -6   1        4.01        3.47      0.19 o 
   4  -6   1        0.27        0.77      0.16 o 
   5  -6   1        0.00        0.06      0.15 o 
   6  -6   1        0.22        0.11      0.20 o 
   7  -6   1        3.38        4.87      0.47 o 
   8  -6   1       18.94       20.30      1.48 o 
  -7  -5   1        0.99        1.25      0.17 o 
  -6  -5   1      119.76      116.82      3.33 o 
  -5  -5   1       27.18       30.57      1.08 o 
  -4  -5   1        1.25        0.80      0.12 o 
  -3  -5   1        2.43        1.89      0.14 o 
  -2  -5   1       42.67       43.12      1.15 o 
  -1  -5   1      212.86      206.87      5.80 o 
   0  -5   1       92.71      112.80      4.15 o 
   1  -5   1      100.08       91.27      3.37 o 
   2  -5   1        8.08        8.68      0.53 o 
   3  -5   1       40.16       35.99      1.47 o 
   4  -5   1        0.02        0.06      0.10 o 
   5  -5   1        0.09        0.30      0.13 o 
   6  -5   1       41.34       42.21      2.25 o 
   7  -5   1       18.47       18.71      1.08 o 
   8  -5   1        2.22        2.64      0.44 o 
  -7  -4   1       19.21       18.19      0.62 o 
  -6  -4   1       12.58       11.40      0.45 o 
  -5  -4   1       24.70       25.80      0.83 o 
  -4  -4   1        1.84        1.47      0.14 o 
  -3  -4   1      660.50      640.91     16.14 o 
  -2  -4   1     1243.31     1383.63     42.52 o 
  -1  -4   1       25.69       23.45      1.22 o 
   0  -4   1       43.11       31.70      1.57 o 
   1  -4   1        0.79        0.73      0.16 o 
   2  -4   1       14.23       16.26      1.26 o 
   3  -4   1        7.21        7.63      1.02 o 
   4  -4   1        7.15        4.01      0.25 o 
   5  -4   1        1.46        1.97      0.21 o 
   6  -4   1       63.57       60.62      2.32 o 
   7  -4   1        3.19        3.05      0.35 o 
   8  -4   1        3.29        3.86      0.60 o 
  -8  -3   1        2.57        1.87      0.21 o 
  -7  -3   1        4.55        4.26      0.29 o 
  -6  -3   1        0.27        0.15      0.11 o 
  -5  -3   1        4.04        3.16      0.21 o 
  -4  -3   1      145.58      146.98      3.76 o 
  -3  -3   1      179.91      171.65      6.23 o 
  -2  -3   1     1825.62     1940.89     84.47 o 
  -1  -3   1      145.43      150.26      6.69 o 
   0  -3   1     1434.55     1431.37     44.04 o 
   1  -3   1      573.70      596.61     18.39 o 
   2  -3   1       35.57       41.92      2.70 o 
   3  -3   1        0.01        0.15      0.10 o 
   4  -3   1       82.82       86.35      3.18 o 
   5  -3   1       26.58       27.80      1.12 o 
   6  -3   1        9.58        7.58      0.46 o 
   7  -3   1        0.41        0.63      0.21 o 
   8  -3   1        0.75        1.35      0.38 o 
  -8  -2   1        0.16        0.41      0.23 o 
  -7  -2   1        1.42        1.70      0.24 o 
  -6  -2   1        0.15        0.33      0.11 o 
  -5  -2   1       74.46       72.78      1.92 o 
  -4  -2   1      445.14      468.15     10.93 o 
  -3  -2   1        2.29        2.58      0.20 o 
  -2  -2   1      660.59      680.89     26.78 o 
  -1  -2   1     1592.96     1476.02     55.57 o 
   0  -2   1      274.90      271.59     33.76 o 
   2  -2   1       34.15       40.66      1.84 o 
   3  -2   1       54.16       47.07      2.95 o 
   4  -2   1        5.67        4.93      0.30 o 
   5  -2   1        2.48        2.46      0.29 o 
   6  -2   1        1.41        2.22      0.30 o 
   7  -2   1       18.08       18.11      2.40 o 
   8  -2   1        8.38       11.33      1.07 o 
  -8  -1   1        1.65        2.51      0.53 o 
  -7  -1   1        3.19        3.15      0.32 o 
  -6  -1   1        8.79        9.97      0.40 o 
  -5  -1   1        0.01        0.04      0.08 o 
  -4  -1   1     1187.96     1082.81     38.44 o 
  -3  -1   1       68.51       71.78      3.25 o 
  -2  -1   1      288.85      284.90      8.84 o 
  -1  -1   1      679.66      651.32     28.35 o 
   1  -1   1      204.40      194.75      6.02 o 
   2  -1   1      996.77     1075.13     46.70 o 
   3  -1   1      176.33      169.91     12.06 o 
   4  -1   1       42.46       40.35      1.89 o 
   5  -1   1       25.02       22.63      0.95 o 
   6  -1   1        7.78        8.71      0.50 o 
   7  -1   1        0.52        0.68      0.23 o 
   8  -1   1      166.80      195.14     12.28 o 
  -9   0   1        0.98        1.51      0.35 o 
  -8   0   1        0.01       -0.18      0.21 o 
  -7   0   1        1.49        0.79      0.22 o 
  -6   0   1       18.29       19.68      0.74 o 
  -5   0   1      154.71      149.87      4.20 o 
  -4   0   1      663.60      601.24     26.23 o 
  -3   0   1      100.20      101.33      4.49 o 
  -1   0   1        6.04        8.44      0.58 o 
   1   0   1      617.06      595.34     18.31 o 
   2   0   1      131.76      136.97      4.27 o 
   3   0   1       20.90       21.00      1.48 o 
   4   0   1      161.06      140.07      3.92 o 
   5   0   1       10.05       10.25      0.44 o 
   6   0   1       13.58       12.07      0.78 o 
   7   0   1       63.18       72.85      3.38 o 
   8   0   1        5.97        3.97      0.67 o 
  -9   1   1        0.41        0.28      0.35 o 
  -8   1   1        0.49        0.03      0.21 o 
  -7   1   1        0.59        0.68      0.23 o 
  -6   1   1       46.58       48.94      1.70 o 
  -5   1   1       38.31       37.78      1.13 o 
  -4   1   1      122.50      108.69      6.83 o 
  -3   1   1     1836.56     1912.39    118.07 o 
  -1   1   1      291.42      290.20     10.32 o 
   0   1   1       45.57       28.58      2.72 o 
   1   1   1       81.68       69.22      2.20 o 
   2   1   1        2.89        2.59      0.19 o 
   3   1   1       92.38      102.89      3.75 o 
   4   1   1      134.00      124.07      3.50 o 
   5   1   1      101.64      100.26      3.70 o 
   6   1   1      126.30      130.30      8.21 o 
   7   1   1       20.96       22.16      0.98 o 
   8   1   1       32.41       30.31      1.49 o 
  -9   2   1        0.04        0.04      0.21 o 
  -8   2   1        4.94        6.45      0.53 o 
  -7   2   1       49.74       48.67      2.35 o 
  -6   2   1       16.19       17.45      0.78 o 
  -5   2   1        5.63        5.40      0.30 o 
  -4   2   1       56.86       64.63      4.90 o 
  -3   2   1      303.25      312.70     19.90 o 
  -1   2   1       13.21       19.23      0.64 o 
   0   2   1      184.18      176.79      5.91 o 
   1   2   1       57.58       56.36      2.59 o 
   2   2   1      185.06      198.88      8.82 o 
   3   2   1       91.28       98.44      3.14 o 
   4   2   1       52.94       43.84      1.29 o 
   5   2   1        1.58        1.51      0.22 o 
   6   2   1       14.24       14.68      0.67 o 
   7   2   1        0.22        0.14      0.39 o 
  -9   3   1        2.07        2.41      0.28 o 
  -8   3   1        0.45        0.32      0.20 o 
  -7   3   1        4.01        3.50      1.05 o 
  -6   3   1        4.97        5.20      0.32 o 
  -5   3   1       63.39       63.97      2.07 o 
  -4   3   1       17.89       21.15      1.48 o 
  -3   3   1       49.74       43.12      3.06 o 
  -2   3   1       12.88       14.13      0.72 o 
  -1   3   1     1007.35     1007.00     30.93 o 
   0   3   1        5.84        4.35      0.33 o 
   1   3   1       74.95       90.02      4.10 o 
   2   3   1      450.27      424.89     15.21 o 
   3   3   1        0.48        1.59      0.13 o 
   4   3   1        2.33        3.17      0.20 o 
   5   3   1        9.11        7.90      0.72 o 
   6   3   1        8.61        7.86      0.87 o 
   7   3   1        0.00        0.02      0.17 o 
  -9   4   1        3.05        2.35      0.44 o 
  -8   4   1        0.02       -0.12      0.18 o 
  -7   4   1        0.35        0.17      0.17 o 
  -6   4   1        0.20       -0.06      0.12 o 
  -5   4   1       90.13       79.77      2.57 o 
  -4   4   1     3111.95     3207.00     88.16 o 
  -3   4   1       73.23       71.76      3.26 o 
  -2   4   1      280.15      309.89     19.29 o 
  -1   4   1        5.92        5.47      0.39 o 
   0   4   1        0.31        0.40      0.10 o 
   1   4   1      270.11      296.86      9.24 o 
   2   4   1       95.23       72.38      1.90 o 
   3   4   1       25.68       26.47      0.75 o 
   4   4   1        4.06        3.34      0.20 o 
   5   4   1       85.43       83.46      3.83 o 
   6   4   1       16.60       18.03      0.72 o 
   7   4   1        2.05        2.24      0.29 o 
  -8   5   1        1.48        2.02      0.26 o 
  -7   5   1        0.56        0.47      0.32 o 
  -6   5   1        5.19        2.96      0.25 o 
  -5   5   1      108.48      105.48      3.03 o 
  -4   5   1        5.49        5.33      0.25 o 
  -3   5   1      188.56      186.76      4.76 o 
  -2   5   1        0.46        0.19      0.09 o 
  -1   5   1        1.79        2.17      0.21 o 
   0   5   1      337.06      362.10      9.20 o 
   1   5   1       17.49       17.65      0.64 o 
   2   5   1       22.97       22.26      0.71 o 
   3   5   1       25.11       25.75      0.97 o 
   4   5   1        8.89       10.16      0.46 o 
   5   5   1        0.61        0.47      0.14 o 
   6   5   1        0.97        0.73      0.17 o 
  -8   6   1        0.25       -0.35      0.35 o 
  -7   6   1        9.63        9.34      0.85 o 
  -6   6   1       80.47       76.56      2.49 o 
  -5   6   1      108.43      101.85      3.30 o 
  -4   6   1       49.32       59.75      2.03 o 
  -3   6   1       93.87       97.61      2.36 o 
  -2   6   1       43.98       38.70      0.99 o 
  -1   6   1        0.06        0.15      0.13 o 
   0   6   1       76.45       78.77      2.26 o 
   1   6   1        3.16        3.33      0.21 o 
   2   6   1        7.68        7.80      0.34 o 
   3   6   1       32.19       30.29      1.07 o 
   4   6   1        0.06        0.28      0.13 o 
   5   6   1       21.59       26.33      0.94 o 
   6   6   1        0.01        0.47      0.28 o 
  -8   7   1        2.91        2.57      0.47 o 
  -7   7   1       10.47       12.83      1.19 o 
  -6   7   1        6.24        4.65      0.49 o 
  -5   7   1        0.82        0.53      0.22 o 
  -4   7   1       26.59       29.66      1.30 o 
  -3   7   1        0.22        0.27      0.12 o 
  -2   7   1      450.69      455.13     11.52 o 
  -1   7   1       13.25       13.55      0.50 o 
   0   7   1        6.94        8.39      0.58 o 
   1   7   1       23.15       24.51      0.80 o 
   2   7   1        0.85        1.16      0.18 o 
   3   7   1       11.84       10.31      0.47 o 
   4   7   1        2.07        1.46      0.18 o 
   5   7   1        1.00        0.81      0.18 o 
  -7   8   1       12.87       11.99      1.10 o 
  -6   8   1        5.60        6.03      0.78 o 
  -5   8   1        8.19       10.96      0.67 o 
  -4   8   1        0.01        0.01      0.15 o 
  -3   8   1        0.08        0.16      0.13 o 
  -2   8   1       83.70       76.88      2.82 o 
  -1   8   1       28.66       28.24      1.58 o 
   0   8   1        0.48        0.40      0.12 o 
   1   8   1        7.98        7.15      0.40 o 
   2   8   1       75.14       73.20      2.40 o 
   3   8   1        0.33        0.75      0.16 o 
   4   8   1        1.50        1.18      0.23 o 
  -7   9   1        0.65        0.69      0.31 o 
  -6   9   1        1.03        1.50      0.31 o 
  -5   9   1        2.47        2.66      0.44 o 
  -4   9   1       31.94       31.20      1.23 o 
  -3   9   1        6.54        6.86      0.49 o 
  -2   9   1        2.73        2.36      0.24 o 
  -1   9   1        1.51        1.77      0.21 o 
   0   9   1        3.26        3.57      0.25 o 
   1   9   1        0.19        0.22      0.14 o 
   2   9   1        9.56        7.81      0.61 o 
   3   9   1        4.79        5.56      0.97 o 
  -6  10   1        0.08        0.03      0.28 o 
  -5  10   1        0.18        0.27      0.31 o 
  -4  10   1        2.64        2.49      0.41 o 
  -3  10   1        0.26        0.58      0.21 o 
  -2  10   1        0.26        0.23      0.16 o 
  -1  10   1        4.44        4.77      0.33 o 
   0  10   1       21.04       22.20      0.85 o 
   1  10   1        4.96        3.75      0.40 o 
  -4  11   1        2.80        2.26      0.56 o 
  -3  11   1        0.00       -0.18      0.23 o 
  -2  11   1        0.25        0.30      0.22 o 
  -1  11   1        0.09        0.30      0.23 o 
  -1 -11   2        0.14       -0.08      0.15 o 
   0 -11   2        2.60        3.26      0.25 o 
   1 -11   2       21.79       21.69      0.81 o 
   2 -11   2      118.75      123.63      3.94 o 
   3 -11   2        9.97        9.44      0.63 o 
   4 -11   2        1.51        1.22      0.28 o 
  -3 -10   2        0.73        0.62      0.16 o 
  -2 -10   2        7.73        8.10      0.37 o 
  -1 -10   2        0.23        0.22      0.13 o 
   0 -10   2        6.01        8.15      0.43 o 
   1 -10   2        0.24        0.46      0.13 o 
   2 -10   2        2.36        2.74      0.22 o 
   3 -10   2        0.00        0.05      0.12 o 
   4 -10   2        2.00        2.21      0.25 o 
   5 -10   2        0.13        0.04      0.17 o 
  -4  -9   2        5.42        4.20      0.31 o 
  -3  -9   2       21.66       20.70      0.71 o 
  -2  -9   2       24.04       22.68      0.70 o 
  -1  -9   2       17.26       19.29      0.89 o 
   0  -9   2       46.27       33.75      2.32 o 
   1  -9   2       14.87       15.97      1.10 o 
   2  -9   2        5.12        6.96      0.35 o 
   3  -9   2        4.52        4.87      0.35 o 
   4  -9   2        6.27        6.75      0.58 o 
   5  -9   2       13.31       13.60      0.79 o 
   6  -9   2        1.26        0.70      0.19 o 
  -5  -8   2        0.25        0.42      0.15 o 
  -4  -8   2        5.98        7.26      0.40 o 
  -3  -8   2       43.08       42.38      1.31 o 
  -2  -8   2        0.61        1.23      0.15 o 
  -1  -8   2       53.60       48.10      1.45 o 
   0  -8   2      161.95      158.64      5.03 o 
   1  -8   2       20.17       20.21      0.79 o 
   2  -8   2        3.16        3.72      0.22 o 
   3  -8   2        4.38        3.86      0.24 o 
   4  -8   2      132.78      135.41      4.96 o 
   5  -8   2        6.46        7.50      0.58 o 
   6  -8   2        0.97        0.91      0.25 o 
   7  -8   2        0.23       -0.09      0.28 o 
  -6  -7   2       37.78       35.33      1.22 o 
  -5  -7   2       12.96       10.94      0.44 o 
  -4  -7   2       43.00       33.77      2.27 o 
  -3  -7   2        1.02        0.75      0.12 o 
  -2  -7   2       84.92       89.04      2.33 o 
  -1  -7   2       51.53       51.20      1.52 o 
   0  -7   2        0.11        0.37      0.16 o 
   1  -7   2       17.79       18.60      0.71 o 
   2  -7   2       18.28       17.17      0.61 o 
   3  -7   2       19.54       21.67      0.74 o 
   4  -7   2        8.29        7.51      0.46 o 
   5  -7   2        2.72        2.26      0.28 o 
   6  -7   2        0.24        0.20      0.20 o 
   7  -7   2        0.18        0.62      0.22 o 
  -7  -6   2        2.56        2.53      0.24 o 
  -6  -6   2        9.26        9.18      0.35 o 
  -5  -6   2       71.93       71.54      2.36 o 
  -4  -6   2        9.51        8.61      0.42 o 
  -3  -6   2        0.28        0.11      0.09 o 
  -2  -6   2      109.56      105.95      2.75 o 
  -1  -6   2       87.92       87.21      2.26 o 
   0  -6   2        0.09        0.40      0.07 o 
   1  -6   2       29.14       23.41      1.01 o 
   2  -6   2      198.03      193.76      4.90 o 
   3  -6   2      165.65      160.18      4.11 o 
   4  -6   2       34.68       36.20      1.47 o 
   5  -6   2        5.51        5.98      0.55 o 
   6  -6   2        0.94        1.43      0.28 o 
   7  -6   2       22.15       23.81      1.26 o 
   8  -6   2        3.28        3.04      0.41 o 
  -7  -5   2        0.65        0.65      0.12 o 
  -6  -5   2      165.43      166.35      4.70 o 
  -5  -5   2       15.97       17.61      0.70 o 
  -4  -5   2        5.26        5.72      0.26 o 
  -3  -5   2       40.62       40.21      1.09 o 
  -2  -5   2       53.04       47.67      1.19 o 
  -1  -5   2       26.82       23.68      0.76 o 
   0  -5   2       51.73       43.59      1.47 o 
   1  -5   2       16.42       17.05      0.75 o 
   2  -5   2      305.37      307.36      8.55 o 
   3  -5   2        4.44        4.33      0.25 o 
   4  -5   2        1.48        0.84      0.17 o 
   5  -5   2       59.97       66.53      2.59 o 
   6  -5   2       37.19       32.87      4.74 o 
   7  -5   2        9.06        8.94      0.66 o 
   8  -5   2        0.09       -0.28      0.28 o 
  -8  -4   2        1.60        0.85      0.19 o 
  -7  -4   2       31.15       29.57      1.05 o 
  -6  -4   2        0.13        0.67      0.13 o 
  -5  -4   2       30.36       27.91      0.82 o 
  -4  -4   2        0.46        1.34      0.13 o 
  -3  -4   2        6.60        4.16      0.19 o 
  -2  -4   2      110.39      121.22      3.84 o 
  -1  -4   2       68.48       68.97      3.27 o 
   0  -4   2       20.84       16.75      0.91 o 
   1  -4   2       49.23       53.86      2.10 o 
   2  -4   2      131.89      138.48      8.82 o 
   3  -4   2        0.79        0.90      0.14 o 
   4  -4   2        4.79        4.68      0.31 o 
   5  -4   2       47.32       53.22      2.04 o 
   6  -4   2       81.21       87.31      5.58 o 
   7  -4   2        0.27        0.03      0.25 o 
   8  -4   2        0.19        0.22      0.31 o 
  -8  -3   2       66.13       66.40      3.69 o 
  -7  -3   2       17.76       17.91      1.30 o 
  -6  -3   2        1.51        1.08      0.20 o 
  -5  -3   2        2.79        3.00      0.18 o 
  -4  -3   2        0.42        0.39      0.12 o 
  -3  -3   2       22.61       26.54      0.92 o 
  -2  -3   2        0.72       -0.11      0.11 o 
  -1  -3   2      123.50      139.23      6.23 o 
   0  -3   2      698.16      789.60     28.14 o 
   1  -3   2      329.83      337.87     15.18 o 
   2  -3   2        5.49        5.55      0.56 o 
   3  -3   2       14.63       12.16      0.66 o 
   4  -3   2      210.55      222.40      8.00 o 
   5  -3   2      163.35      172.09      6.25 o 
   6  -3   2       12.67       12.22      2.37 o 
   7  -3   2       11.27       15.28      1.32 o 
   8  -3   2        0.13       -0.07      0.17 o 
  -8  -2   2        1.59        1.37      0.30 o 
  -7  -2   2        9.01        9.97      0.48 o 
  -6  -2   2        0.00        0.13      0.16 o 
  -5  -2   2      242.01      252.50      6.42 o 
  -4  -2   2      889.92      902.80     21.01 o 
  -3  -2   2        3.20        2.39      0.23 o 
  -2  -2   2      417.46      375.66     13.41 o 
  -1  -2   2      169.42      177.94      5.54 o 
   0  -2   2       93.55       86.75      4.32 o 
   1  -2   2      344.09      353.40     10.91 o 
   2  -2   2      204.56      217.31      6.80 o 
   3  -2   2       25.23       24.67      1.76 o 
   4  -2   2      235.54      243.24      7.57 o 
   5  -2   2        2.70        3.63      0.49 o 
   6  -2   2        8.56        7.55      0.56 o 
   7  -2   2       28.27       34.78      2.48 o 
   8  -2   2        0.16        0.60      0.35 o 
  -9  -1   2        0.77        0.97      0.35 o 
  -8  -1   2        0.06        0.45      0.27 o 
  -7  -1   2        0.39        0.74      0.16 o 
  -6  -1   2       31.24       32.72      1.02 o 
  -5  -1   2       50.89       46.48      1.37 o 
  -4  -1   2      418.78      411.41     18.02 o 
  -3  -1   2       44.65       47.28      2.19 o 
  -2  -1   2      424.43      444.62     13.69 o 
  -1  -1   2     2134.60     1327.85     81.98 o 
   0  -1   2       23.71       23.97      3.41 o 
   1  -1   2        2.06        2.38      0.14 o 
   2  -1   2      161.54      159.74      5.76 o 
   3  -1   2        5.39        5.43      0.56 o 
   4  -1   2      131.98      130.47      4.12 o 
   5  -1   2        2.11        2.40      0.21 o 
   6  -1   2        3.32        3.68      0.39 o 
   7  -1   2       15.77       16.88      1.38 o 
   8  -1   2       22.63       25.11      1.82 o 
  -9   0   2        1.47        2.38      0.44 o 
  -8   0   2        0.08        0.44      0.23 o 
  -7   0   2       25.59       27.66      1.00 o 
  -6   0   2      266.68      268.77      7.48 o 
  -5   0   2        1.11        1.27      0.13 o 
  -4   0   2        4.77        5.02      0.34 o 
  -3   0   2      270.30      268.73     11.74 o 
  -2   0   2      167.41      153.08      4.75 o 
  -1   0   2     1980.53     1814.98    111.59 o 
   0   0   2        0.03        0.32      0.14 o 
   1   0   2      347.52      341.38     10.58 o 
   3   0   2      178.06      184.12      8.15 o 
   4   0   2       10.82       10.33      0.50 o 
   5   0   2       93.39       96.34      3.57 o 
   6   0   2       18.26       18.16      0.74 o 
   7   0   2      232.77      246.80     10.89 o 
   8   0   2        0.01        0.38      0.31 o 
  -9   1   2        0.27        0.07      0.33 o 
  -8   1   2        7.00        8.64      0.65 o 
  -7   1   2        1.68        2.10      0.27 o 
  -6   1   2      204.01      220.47      7.96 o 
  -5   1   2        0.11        0.06      0.10 o 
  -4   1   2        0.00       -0.09      0.16 o 
  -3   1   2       48.87       57.28      2.56 o 
  -2   1   2      322.35      366.36     15.97 o 
  -1   1   2       29.50       35.93      1.17 o 
   0   1   2     1843.36     1605.65     63.64 o 
   1   1   2      504.75      552.47     24.14 o 
   2   1   2      131.34      137.13      6.14 o 
   3   1   2      100.64       94.34      3.47 o 
   4   1   2       42.15       39.25      1.53 o 
   5   1   2        6.28        6.56      0.36 o 
   6   1   2      542.63      594.41     21.24 o 
   7   1   2        1.67        1.80      0.29 o 
  -9   2   2        0.03        0.38      0.25 o 
  -8   2   2       16.27       15.29      0.90 o 
  -7   2   2       27.53       23.19      2.17 o 
  -6   2   2       83.01       89.84      3.34 o 
  -5   2   2       16.30       17.55      0.66 o 
  -4   2   2      547.27      502.76     31.70 o 
  -3   2   2       35.37       31.52      1.57 o 
  -2   2   2      194.43      232.39     10.19 o 
  -1   2   2        0.33        0.37      0.09 o 
   0   2   2      260.66      274.39     12.06 o 
   1   2   2       18.51       17.58      0.94 o 
   2   2   2      233.25      238.39      8.61 o 
   3   2   2       28.93       26.29      1.61 o 
   4   2   2        0.58        0.85      0.14 o 
   5   2   2      297.21      303.10      9.44 o 
   6   2   2        0.41        0.41      0.16 o 
   7   2   2        3.36        3.55      0.36 o 
  -9   3   2        0.71        0.56      0.21 o 
  -8   3   2       20.18       24.16      1.28 o 
  -7   3   2        1.36        1.98      0.31 o 
  -6   3   2        2.82        2.46      0.23 o 
  -5   3   2      353.54      376.56     16.24 o 
  -4   3   2     1008.17      948.70     33.76 o 
  -3   3   2      162.73      158.25      9.90 o 
  -2   3   2      417.22      438.73     27.18 o 
  -1   3   2        0.92        1.68      0.16 o 
   0   3   2       89.31       99.95      4.54 o 
   1   3   2       38.01       43.96      1.47 o 
   2   3   2       44.22       42.50      1.07 o 
   3   3   2       97.79       96.50      3.38 o 
   4   3   2      487.00      484.21     13.37 o 
   5   3   2       13.49       10.93      1.41 o 
   6   3   2       83.71       88.21      2.85 o 
   7   3   2        0.37        0.25      0.22 o 
  -9   4   2       11.32        9.70      0.78 o 
  -8   4   2        4.58        5.28      0.45 o 
  -7   4   2        1.24        1.52      0.24 o 
  -6   4   2       38.83       33.61      1.18 o 
  -5   4   2       79.98       80.24      3.00 o 
  -4   4   2     2915.66     3020.06     82.94 o 
  -3   4   2        3.53        4.93      0.35 o 
  -2   4   2        2.05        1.19      0.18 o 
  -1   4   2       46.79       42.61      1.65 o 
   0   4   2      118.26      109.70      4.05 o 
   1   4   2       72.12       72.30      1.92 o 
   2   4   2        9.17       10.57      0.42 o 
   3   4   2       42.13       43.95      1.69 o 
   4   4   2       18.08       17.25      1.59 o 
   5   4   2        0.06        0.07      0.15 o 
   6   4   2        8.33        8.42      0.47 o 
  -8   5   2        0.34        0.41      0.35 o 
  -7   5   2       12.70       12.85      0.66 o 
  -6   5   2       66.01       65.39      2.50 o 
  -5   5   2        0.00        0.10      0.11 o 
  -4   5   2        5.03        7.51      0.35 o 
  -3   5   2      105.39      101.40      2.90 o 
  -2   5   2        2.06        2.70      0.20 o 
  -1   5   2       26.23       25.72      0.75 o 
   0   5   2      299.23      269.19      6.32 o 
   1   5   2        3.02        2.69      0.18 o 
   2   5   2       10.17       11.43      0.43 o 
   3   5   2       48.83       51.80      1.98 o 
   4   5   2       59.93       61.18      2.03 o 
   5   5   2        1.05        1.01      0.19 o 
   6   5   2        4.71        5.16      0.41 o 
  -8   6   2        0.67        0.50      0.31 o 
  -7   6   2        0.51        0.70      0.20 o 
  -6   6   2      478.04      492.99     21.59 o 
  -5   6   2       11.38       12.95      0.58 o 
  -4   6   2       18.76       21.28      0.83 o 
  -3   6   2        2.70        1.80      0.17 o 
  -2   6   2       34.39       37.97      1.17 o 
  -1   6   2      126.85      132.77      4.22 o 
   0   6   2       35.32       35.06      0.98 o 
   1   6   2        0.23        0.18      0.09 o 
   2   6   2        1.13        1.60      0.16 o 
   3   6   2       72.79       79.92      2.60 o 
   4   6   2       49.20       50.53      1.70 o 
   5   6   2        0.02        0.09      0.30 o 
  -8   7   2        3.75        1.69      0.41 o 
  -7   7   2       18.94       17.58      1.03 o 
  -6   7   2        0.02        0.09      0.22 o 
  -5   7   2       20.10       21.07      2.50 o 
  -4   7   2        5.50        5.87      0.33 o 
  -3   7   2        9.53       10.04      0.42 o 
  -2   7   2       29.97       34.01      1.32 o 
  -1   7   2        4.25        4.00      0.30 o 
   0   7   2       16.35       14.97      0.66 o 
   1   7   2        0.57        0.70      0.15 o 
   2   7   2        3.67        2.84      0.20 o 
   3   7   2        2.32        2.62      0.24 o 
   4   7   2        0.81        1.23      0.17 o 
  -7   8   2        8.67        8.25      0.62 o 
  -6   8   2        6.00        7.18      0.75 o 
  -5   8   2        6.04        6.95      0.52 o 
  -4   8   2        0.49        0.92      0.18 o 
  -3   8   2        8.51       10.19      0.52 o 
  -2   8   2       13.43       14.27      0.72 o 
  -1   8   2        0.88        0.58      0.16 o 
   0   8   2        0.04        0.12      0.13 o 
   1   8   2       26.21       26.56      1.12 o 
   2   8   2        7.86        6.79      0.35 o 
   3   8   2        6.79        7.65      0.45 o 
  -7   9   2        0.31        0.35      0.28 o 
  -6   9   2        0.61        0.23      0.25 o 
  -5   9   2        1.31        1.26      0.27 o 
  -4   9   2       71.70       65.99      2.21 o 
  -3   9   2        8.70        7.71      0.66 o 
  -2   9   2        0.04        0.04      0.15 o 
  -1   9   2        4.99        6.30      0.39 o 
   0   9   2        9.27       10.32      0.51 o 
   1   9   2        2.19        1.75      0.24 o 
   2   9   2        0.35        0.44      0.28 o 
  -5  10   2        0.02        0.25      0.21 o 
  -4  10   2       11.85        9.91      1.16 o 
  -3  10   2        1.32        1.66      0.22 o 
  -2  10   2        0.25        0.43      0.15 o 
  -1  10   2        1.50        1.05      0.19 o 
   0  10   2       17.18       16.85      0.91 o 
   1  10   2        0.08        0.75      0.28 o 
  -1 -11   3        2.21        2.05      0.21 o 
   0 -11   3        2.31        2.19      0.21 o 
   1 -11   3       11.39       11.82      0.52 o 
   2 -11   3       90.40       92.49      3.44 o 
   3 -11   3        0.16       -0.02      0.24 o 
  -3 -10   3        2.08        2.26      0.28 o 
  -2 -10   3        0.54        0.78      0.15 o 
  -1 -10   3       11.97       14.10      0.60 o 
   0 -10   3      238.06      263.78      8.27 o 
   1 -10   3       46.33       49.02      1.51 o 
   2 -10   3        3.55        4.10      0.30 o 
   3 -10   3       14.79       16.86      0.62 o 
   4 -10   3        1.71        2.52      0.25 o 
   5 -10   3        5.24        5.38      0.41 o 
  -4  -9   3        9.59       11.71      0.49 o 
  -3  -9   3        0.97        0.99      0.15 o 
  -2  -9   3        0.03        0.07      0.12 o 
  -1  -9   3       44.89       34.87      3.38 o 
   0  -9   3      325.80      322.31     22.59 o 
   1  -9   3        9.39        8.76      0.54 o 
   2  -9   3        2.37        2.07      0.29 o 
   3  -9   3       13.74       11.92      0.53 o 
   4  -9   3        2.78        2.50      0.22 o 
   5  -9   3        3.55        3.31      0.29 o 
   6  -9   3        2.33        1.75      0.24 o 
  -5  -8   3        3.64        3.11      0.21 o 
  -4  -8   3       19.28       20.81      0.66 o 
  -3  -8   3       12.04       12.64      0.45 o 
  -2  -8   3       69.15       76.88      2.25 o 
  -1  -8   3       26.62       24.60      0.73 o 
   0  -8   3       27.37       25.53      1.33 o 
   1  -8   3        0.03        0.11      0.10 o 
   2  -8   3       22.20       21.10      0.73 o 
   3  -8   3       11.27       11.55      0.63 o 
   4  -8   3       45.16       47.09      1.62 o 
   5  -8   3        1.27        0.70      0.20 o 
   6  -8   3        0.03        0.08      0.19 o 
  -6  -7   3        0.10        0.03      0.11 o 
  -5  -7   3        7.97        7.67      0.41 o 
  -4  -7   3       24.77       26.52      0.80 o 
  -3  -7   3       74.08       83.36      2.21 o 
  -2  -7   3      159.33      183.18      4.70 o 
  -1  -7   3        2.98        3.69      0.18 o 
   0  -7   3        0.61        0.72      0.11 o 
   1  -7   3       34.89       34.39      1.03 o 
   2  -7   3       23.83       26.06      0.85 o 
   3  -7   3       23.94       23.86      0.78 o 
   4  -7   3        1.37        0.63      0.12 o 
   5  -7   3        1.23        0.66      0.14 o 
   6  -7   3        0.16        0.14      0.14 o 
   7  -7   3        0.05        0.29      0.20 o 
  -7  -6   3        0.01        0.08      0.11 o 
  -6  -6   3       20.80       23.85      0.79 o 
  -5  -6   3        7.92        6.81      0.45 o 
  -4  -6   3        0.20        0.25      0.10 o 
  -3  -6   3       45.48       46.49      1.27 o 
  -2  -6   3      131.63      131.50      3.38 o 
  -1  -6   3      101.39       92.28      2.21 o 
   0  -6   3       20.30       17.37      0.49 o 
   1  -6   3        4.44        5.50      0.26 o 
   2  -6   3      813.83      842.79     21.22 o 
   3  -6   3        1.83        2.24      0.17 o 
   4  -6   3        0.73        0.77      0.18 o 
   5  -6   3        0.19        0.03      0.15 o 
   6  -6   3        2.66        2.35      0.44 o 
   7  -6   3        5.18        5.43      0.44 o 
  -7  -5   3        3.89        3.60      0.23 o 
  -6  -5   3       34.91       31.98      1.12 o 
  -5  -5   3       11.81       11.30      0.51 o 
  -4  -5   3       70.49       73.21      1.80 o 
  -3  -5   3      103.72      104.70      2.71 o 
  -2  -5   3        7.48        6.19      0.23 o 
  -1  -5   3      141.99      139.78      3.34 o 
   0  -5   3       42.61       38.95      1.35 o 
   1  -5   3      168.01      160.49      4.12 o 
   2  -5   3        4.48        3.12      0.20 o 
   3  -5   3       51.81       49.74      1.66 o 
   4  -5   3        1.19        1.40      0.17 o 
   5  -5   3        1.22        1.43      0.41 o 
   6  -5   3        2.29        2.45      0.36 o 
   7  -5   3        0.02        0.44      0.28 o 
  -8  -4   3        4.85        4.54      0.38 o 
  -7  -4   3       24.94       25.84      0.84 o 
  -6  -4   3       11.32       11.14      0.56 o 
  -5  -4   3        1.28        1.98      0.17 o 
  -4  -4   3      200.90      200.99      4.76 o 
  -3  -4   3      163.93      138.71      3.09 o 
  -2  -4   3       41.14       39.34      1.34 o 
  -1  -4   3       65.26       53.30      1.75 o 
   0  -4   3     1510.47     1665.82     59.12 o 
   1  -4   3      528.45      552.61     19.71 o 
   2  -4   3      126.06      122.00      3.86 o 
   3  -4   3        3.62        3.85      0.24 o 
   4  -4   3       16.48       16.97      0.75 o 
   5  -4   3       98.35      107.19      4.90 o 
   6  -4   3       12.60       10.19      1.05 o 
   7  -4   3        0.00       -0.22      0.28 o 
   8  -4   3        0.15       -0.19      0.28 o 
  -8  -3   3       67.28       71.22      3.25 o 
  -7  -3   3        0.78        0.54      0.12 o 
  -6  -3   3        9.04        9.25      0.42 o 
  -5  -3   3       35.06       35.12      0.85 o 
  -4  -3   3        0.87        1.65      0.12 o 
  -3  -3   3      194.05      170.59      5.36 o 
  -2  -3   3        3.43        1.96      0.20 o 
  -1  -3   3       49.44       58.50      2.72 o 
   0  -3   3      102.74      116.41      5.24 o 
   1  -3   3       28.72       35.03      1.70 o 
   2  -3   3        1.55        1.55      0.16 o 
   3  -3   3      533.45      525.01     16.21 o 
   4  -3   3       80.33       89.86      3.31 o 
   5  -3   3       12.03       14.29      1.00 o 
   6  -3   3        0.42        0.22      0.31 o 
   7  -3   3        0.53        0.63      0.18 o 
   8  -3   3        0.94        1.29      0.35 o 
  -9  -2   3        6.09        5.62      0.69 o 
  -8  -2   3        0.74        0.66      0.27 o 
  -7  -2   3       15.32       16.22      0.65 o 
  -6  -2   3        9.28        9.71      0.36 o 
  -5  -2   3        9.13        9.72      0.35 o 
  -4  -2   3        4.29        5.87      0.23 o 
  -3  -2   3      137.87      124.54      6.64 o 
  -2  -2   3       39.40       52.43      2.43 o 
  -1  -2   3        1.13        1.26      0.18 o 
   0  -2   3      585.65      691.10     30.17 o 
   1  -2   3       86.33       90.41      4.09 o 
   2  -2   3        6.44        8.04      0.41 o 
   3  -2   3      348.39      317.81      8.82 o 
   4  -2   3      293.72      291.86      9.06 o 
   5  -2   3        5.07        4.95      0.43 o 
   6  -2   3        0.01        0.44      0.31 o 
   7  -2   3        0.03        0.63      0.35 o 
  -9  -1   3        2.21        2.38      0.47 o 
  -8  -1   3        1.41        1.83      0.34 o 
  -7  -1   3        5.07        4.60      0.31 o 
  -6  -1   3       23.50       19.32      0.74 o 
  -5  -1   3        9.97        7.16      0.30 o 
  -4  -1   3        5.90        3.69      0.25 o 
  -3  -1   3       22.79       21.46      1.00 o 
  -2  -1   3      812.15      858.99     30.48 o 
  -1  -1   3      188.77      175.88      6.35 o 
   0  -1   3      164.70      165.71      7.34 o 
   1  -1   3      399.45      408.36     17.90 o 
   2  -1   3      666.78      793.40     28.24 o 
   3  -1   3      651.99      673.36     20.75 o 
   4  -1   3       44.32       48.57      1.59 o 
   5  -1   3       50.56       48.38      1.86 o 
   6  -1   3        4.13        3.17      0.53 o 
   7  -1   3       71.59       71.48      4.68 o 
  -9   0   3        2.86        3.70      0.38 o 
  -8   0   3        1.06        0.84      0.20 o 
  -7   0   3       24.60       28.65      1.02 o 
  -6   0   3      143.14      151.66      4.78 o 
  -5   0   3        0.01       -0.00      0.09 o 
  -4   0   3      185.13      164.61      7.29 o 
  -3   0   3        4.31        3.45      0.60 o 
  -2   0   3      184.68      186.62      5.81 o 
  -1   0   3      373.18      394.75     12.21 o 
   0   0   3      307.49      338.97     14.86 o 
   1   0   3      161.11      175.26      7.78 o 
   2   0   3      683.56      763.04     27.17 o 
   3   0   3       87.69       74.87      2.15 o 
   4   0   3       16.98       17.60      0.66 o 
   5   0   3       87.91       91.91      2.97 o 
   6   0   3        0.40        0.61      0.24 o 
   7   0   3       20.30       18.26      1.44 o 
  -9   1   3        0.16        0.21      0.22 o 
  -8   1   3        0.00       -0.19      0.19 o 
  -7   1   3        1.24        0.89      0.21 o 
  -6   1   3       53.06       60.28      1.98 o 
  -5   1   3        4.18        2.45      0.17 o 
  -4   1   3        4.63        3.29      0.41 o 
  -3   1   3      902.64      917.95     60.06 o 
  -2   1   3      132.48      145.61      4.54 o 
  -1   1   3        2.17        1.40      0.18 o 
   0   1   3       44.40       41.38      1.96 o 
   1   1   3      132.08      132.12      5.94 o 
   2   1   3      538.28      567.08     20.27 o 
   3   1   3      106.22       95.20      3.52 o 
   4   1   3        3.14        2.91      0.26 o 
   5   1   3      119.51      124.15      3.96 o 
   6   1   3       23.19       24.65      1.47 o 
   7   1   3        0.86        0.27      0.17 o 
  -9   2   3        4.66        5.02      0.47 o 
  -8   2   3       60.24       56.86      2.18 o 
  -7   2   3        0.00       -0.09      0.17 o 
  -6   2   3        9.38        8.36      0.56 o 
  -5   2   3       13.63        9.69      0.37 o 
  -4   2   3      211.89      187.47      8.30 o 
  -3   2   3       54.99       53.89      5.45 o 
  -2   2   3        4.87        3.66      0.20 o 
  -1   2   3      140.75      152.11      6.75 o 
   0   2   3      124.76      148.52      6.64 o 
   1   2   3      725.02      730.71     22.53 o 
   2   2   3        8.32        3.79      0.20 o 
   3   2   3      344.69      336.26     12.04 o 
   4   2   3       47.62       47.77      1.86 o 
   5   2   3      371.24      414.61     14.87 o 
   6   2   3        0.00        0.03      0.17 o 
   7   2   3        8.15        7.30      0.49 o 
  -9   3   3        2.18        2.38      0.41 o 
  -8   3   3       25.19       29.53      1.50 o 
  -7   3   3        1.26        2.03      0.26 o 
  -6   3   3       13.98       14.17      0.68 o 
  -5   3   3        1.53        0.75      0.14 o 
  -4   3   3       33.21       35.52      1.20 o 
  -3   3   3        1.28        3.17      0.44 o 
  -2   3   3      334.75      329.16     11.77 o 
  -1   3   3      107.03      116.54      4.26 o 
   0   3   3        0.22        0.23      0.15 o 
   1   3   3        9.01        7.34      0.28 o 
   2   3   3       50.35       49.47      1.45 o 
   3   3   3        4.07        4.95      0.29 o 
   4   3   3      818.92      557.87     24.45 o 
   5   3   3        2.03        2.11      0.25 o 
   6   3   3        9.89       10.79      0.47 o 
  -9   4   3        3.28        2.82      0.41 o 
  -8   4   3        2.51        3.93      0.86 o 
  -7   4   3        0.62        0.39      0.18 o 
  -6   4   3        3.84        3.32      0.31 o 
  -5   4   3       16.36       17.79      0.69 o 
  -4   4   3       12.54       12.29      0.46 o 
  -3   4   3       16.42       13.90      0.45 o 
  -2   4   3        5.65        5.61      0.27 o 
  -1   4   3       18.53       21.50      0.79 o 
   0   4   3       48.08       41.19      1.23 o 
   1   4   3        0.06        0.20      0.09 o 
   2   4   3        1.06        1.10      0.25 o 
   3   4   3      513.57      494.32     17.05 o 
   4   4   3       12.52       10.33      0.56 o 
   5   4   3       18.76       19.71      0.74 o 
   6   4   3        1.36        1.44      0.25 o 
  -8   5   3        1.48        1.22      0.23 o 
  -7   5   3       58.86       62.53      2.41 o 
  -6   5   3      212.98      197.11      7.17 o 
  -5   5   3       27.93       22.34      0.83 o 
  -4   5   3      106.21      118.76      3.82 o 
  -3   5   3        0.95        0.84      0.13 o 
  -2   5   3       24.77       23.20      0.70 o 
  -1   5   3       12.10       14.97      0.87 o 
   0   5   3       11.22        9.93      0.39 o 
   1   5   3       49.64       53.04      1.57 o 
   2   5   3      794.66      829.98     22.91 o 
   3   5   3        0.05       -0.12      0.13 o 
   4   5   3       64.16       67.58      2.22 o 
   5   5   3        0.85        1.24      0.20 o 
  -8   6   3        4.61        3.16      0.35 o 
  -7   6   3        9.58        9.14      0.53 o 
  -6   6   3      244.19      231.16     10.21 o 
  -5   6   3        2.84        2.93      0.42 o 
  -4   6   3        0.12        0.03      0.19 o 
  -3   6   3        0.84        0.63      0.13 o 
  -2   6   3        5.79        4.85      0.28 o 
  -1   6   3        8.68        8.12      0.41 o 
   0   6   3        6.04        5.60      0.33 o 
   1   6   3       70.95       71.67      1.91 o 
   2   6   3        0.36        0.55      0.15 o 
   3   6   3        4.83        4.83      0.31 o 
   4   6   3        5.54        4.98      0.31 o 
  -8   7   3       28.54       23.18      1.19 o 
  -7   7   3        0.64        0.08      0.22 o 
  -6   7   3        5.61        5.84      1.35 o 
  -5   7   3       10.36       10.77      0.79 o 
  -4   7   3        0.08        0.17      0.15 o 
  -3   7   3       14.34       13.46      0.54 o 
  -2   7   3       18.58       18.90      0.77 o 
  -1   7   3       15.71       15.02      0.87 o 
   0   7   3       50.97       56.78      2.70 o 
   1   7   3       70.08       70.00      2.07 o 
   2   7   3       48.08       46.30      1.43 o 
   3   7   3        0.01        0.01      0.14 o 
  -7   8   3        1.86        1.69      0.30 o 
  -6   8   3        1.91        1.32      0.29 o 
  -5   8   3        0.94        0.69      0.22 o 
  -4   8   3        9.34        9.00      0.44 o 
  -3   8   3       19.80       18.83      0.99 o 
  -2   8   3        1.37        1.52      0.21 o 
  -1   8   3        3.99        3.36      0.29 o 
   0   8   3        0.35        0.51      0.18 o 
   1   8   3       11.07       12.04      0.77 o 
   2   8   3       32.60       34.78      2.39 o 
  -6   9   3        1.44        1.40      0.27 o 
  -5   9   3        0.57        0.39      0.22 o 
  -4   9   3        6.98        6.20      0.35 o 
  -3   9   3        2.93        3.25      0.29 o 
  -2   9   3       14.61       17.43      0.73 o 
  -1   9   3       15.89       16.95      0.70 o 
   0   9   3        9.07        8.84      0.51 o 
   1   9   3        1.38        1.22      0.31 o 
  -5  10   3        3.56        2.98      0.47 o 
  -4  10   3        1.31        1.10      0.38 o 
  -3  10   3        0.23        0.09      0.23 o 
  -2  10   3        0.00       -0.13      0.16 o 
  -1  10   3        5.48        5.37      0.43 o 
   0  10   3        8.93        9.07      1.00 o 
  -1 -11   4        2.52        1.49      0.21 o 
   0 -11   4       19.63       21.35      0.88 o 
   1 -11   4       49.25       47.97      1.61 o 
   2 -11   4       53.65       50.75      1.97 o 
   3 -11   4        4.71        5.00      0.41 o 
  -3 -10   4        1.41        1.43      0.22 o 
  -2 -10   4        0.42       -0.04      0.28 o 
  -1 -10   4       53.73       57.62      1.93 o 
   0 -10   4       99.55      107.24      3.09 o 
   1 -10   4        5.84        6.55      0.39 o 
   2 -10   4        0.05        0.09      0.13 o 
   3 -10   4        1.76        1.68      0.19 o 
   4 -10   4        0.46        0.34      0.16 o 
  -4  -9   4        4.16        2.97      0.20 o 
  -3  -9   4        4.27        3.45      0.26 o 
  -2  -9   4       16.90       15.92      0.59 o 
  -1  -9   4      119.78      122.38      3.91 o 
   0  -9   4      293.14      293.70      9.23 o 
   1  -9   4        2.34        2.32      0.34 o 
   2  -9   4        6.04        6.08      0.33 o 
   3  -9   4        0.39        0.26      0.12 o 
   4  -9   4        5.75        5.18      0.32 o 
   5  -9   4        3.98        4.24      0.35 o 
  -5  -8   4        8.36        8.88      0.37 o 
  -4  -8   4        0.52        0.56      0.12 o 
  -3  -8   4       81.88       89.63      2.37 o 
  -2  -8   4      758.62      792.01     21.84 o 
  -1  -8   4       58.13       55.39      1.51 o 
   0  -8   4       42.27       42.41      1.34 o 
   1  -8   4       78.80       75.00      3.16 o 
   2  -8   4        6.60        5.52      0.46 o 
   3  -8   4       30.03       30.61      1.27 o 
   4  -8   4       14.19       14.87      0.62 o 
   5  -8   4        1.69        1.22      0.17 o 
   6  -8   4       15.81       17.40      1.15 o 
  -6  -7   4       10.83       11.58      0.44 o 
  -5  -7   4        0.95        0.68      0.13 o 
  -4  -7   4       17.45       17.51      0.53 o 
  -3  -7   4        4.03        3.75      0.22 o 
  -2  -7   4      581.27      605.54     15.28 o 
  -1  -7   4       13.56       14.32      0.47 o 
   0  -7   4        0.01        0.37      0.18 o 
   1  -7   4       55.77       55.17      1.50 o 
   2  -7   4       55.76       52.68      1.59 o 
   3  -7   4        0.52        0.75      0.12 o 
   4  -7   4        5.25        4.47      0.36 o 
   5  -7   4        1.36        1.91      0.20 o 
   6  -7   4        5.24        7.04      0.64 o 
  -7  -6   4        0.76        0.76      0.14 o 
  -6  -6   4        7.88        8.52      0.37 o 
  -5  -6   4        6.32        5.95      0.27 o 
  -4  -6   4      277.93      299.53      7.59 o 
  -3  -6   4       72.95       71.01      1.89 o 
  -2  -6   4      322.18      322.28      8.16 o 
  -1  -6   4       16.98       15.85      0.49 o 
   0  -6   4      142.92      134.50      3.20 o 
   1  -6   4      140.97      158.72      4.47 o 
   2  -6   4      136.81      144.62      4.09 o 
   3  -6   4        4.79        4.45      0.25 o 
   4  -6   4        0.61        1.01      0.16 o 
   5  -6   4        0.58        0.74      0.20 o 
   6  -6   4        4.39        3.82      0.40 o 
   7  -6   4        0.00        0.00      0.14 o 
  -7  -5   4        1.48        1.75      0.19 o 
  -6  -5   4        2.47        2.92      0.21 o 
  -5  -5   4       64.93       67.94      2.00 o 
  -4  -5   4      336.54      351.13      7.69 o 
  -3  -5   4        5.55        5.51      0.26 o 
  -2  -5   4       39.40       37.47      0.94 o 
  -1  -5   4      369.33      381.89      9.65 o 
   0  -5   4       51.47       63.05      1.58 o 
   1  -5   4        3.04        2.45      0.21 o 
   2  -5   4        4.94        6.30      0.32 o 
   3  -5   4        5.07        5.31      0.30 o 
   4  -5   4        2.64        3.32      0.27 o 
   5  -5   4        3.34        3.84      0.42 o 
   6  -5   4        0.30        0.05      0.22 o 
   7  -5   4        1.08        0.94      0.28 o 
  -8  -4   4        9.88       11.93      0.70 o 
  -7  -4   4        0.30        0.36      0.14 o 
  -6  -4   4        1.13        1.84      0.20 o 
  -5  -4   4       34.75       38.41      1.01 o 
  -4  -4   4        0.72        0.35      0.09 o 
  -3  -4   4       53.54       47.64      1.18 o 
  -2  -4   4        0.85        0.07      0.07 o 
  -1  -4   4       43.89       37.24      1.28 o 
   0  -4   4     2615.17     2742.00     84.19 o 
   1  -4   4        1.20        0.69      0.09 o 
   2  -4   4        0.33        0.66      0.09 o 
   3  -4   4       12.17       10.44      0.39 o 
   4  -4   4       16.10       18.01      0.69 o 
   5  -4   4        1.24        1.60      0.22 o 
   6  -4   4        1.45        1.22      0.23 o 
   7  -4   4        0.42        0.31      0.28 o 
  -8  -3   4       12.69       11.57      0.70 o 
  -7  -3   4       12.19       11.94      0.55 o 
  -6  -3   4        0.22        0.02      0.14 o 
  -5  -3   4       65.74       65.98      1.75 o 
  -4  -3   4        4.96        5.79      0.22 o 
  -3  -3   4       16.43       16.56      0.47 o 
  -2  -3   4      135.00      159.53      7.16 o 
  -1  -3   4      362.08      401.38     12.41 o 
   0  -3   4      116.08      108.13      3.99 o 
   1  -3   4      291.62      302.71     10.89 o 
   2  -3   4       11.08       11.16      0.40 o 
   3  -3   4        3.28        4.60      0.29 o 
   4  -3   4        1.34        1.67      0.17 o 
   5  -3   4        0.11        0.10      0.12 o 
   6  -3   4        0.42        0.38      0.16 o 
   7  -3   4        1.54        1.95      0.24 o 
  -9  -2   4        2.65        3.01      0.50 o 
  -8  -2   4        3.62        5.74      0.51 o 
  -7  -2   4        9.83        9.17      0.46 o 
  -6  -2   4       29.59       28.78      0.83 o 
  -5  -2   4       40.47       40.09      1.09 o 
  -4  -2   4       21.19       19.49      0.53 o 
  -3  -2   4        0.56        0.82      0.11 o 
  -2  -2   4     3068.57     3296.41    116.85 o 
  -1  -2   4      703.96      735.01     32.13 o 
   0  -2   4       99.08      101.29      4.62 o 
   1  -2   4        0.02       -0.13      0.13 o 
   2  -2   4       22.27       21.67      0.90 o 
   3  -2   4      207.94      225.69      8.12 o 
   4  -2   4       17.24       21.11      0.92 o 
   5  -2   4        7.34        7.47      0.82 o 
   6  -2   4        0.41        0.59      0.19 o 
   7  -2   4        2.56        2.75      0.29 o 
  -9  -1   4        0.03       -0.01      0.25 o 
  -8  -1   4        0.03        0.47      0.19 o 
  -7  -1   4       12.11       12.74      0.76 o 
  -6  -1   4        5.61        6.71      0.32 o 
  -5  -1   4       34.97       35.84      1.07 o 
  -4  -1   4        4.16        3.34      0.20 o 
  -3  -1   4       16.48       12.61      0.58 o 
  -2  -1   4      133.03      142.98      6.38 o 
  -1  -1   4      112.54      109.61      4.94 o 
   0  -1   4        0.29        0.15      0.12 o 
   1  -1   4     1209.75     1308.38     46.49 o 
   2  -1   4      120.86      148.69      5.44 o 
   3  -1   4        0.33        0.33      0.10 o 
   4  -1   4        4.05        3.40      0.28 o 
   5  -1   4        3.13        3.02      0.35 o 
   6  -1   4        8.66        8.87      0.58 o 
   7  -1   4        1.13        0.88      0.19 o 
  -9   0   4        1.38        1.90      0.45 o 
  -8   0   4        0.15        0.20      0.20 o 
  -7   0   4        4.12        6.83      0.39 o 
  -6   0   4        0.91        0.94      0.13 o 
  -5   0   4        9.76        6.98      0.27 o 
  -4   0   4      204.02      191.55      4.87 o 
  -3   0   4        0.10        1.10      0.28 o 
  -2   0   4      274.20      288.97     18.50 o 
  -1   0   4      270.21      264.34     11.66 o 
   0   0   4       68.91       83.34      3.82 o 
   1   0   4      889.18      958.27     29.46 o 
   2   0   4      449.65      444.86     12.30 o 
   3   0   4        0.93        0.93      0.26 o 
   4   0   4        3.09        1.97      0.21 o 
   5   0   4       30.90       34.10      1.38 o 
   6   0   4       24.01       23.99      1.41 o 
   7   0   4        0.00        0.03      0.16 o 
  -9   1   4        1.39        1.39      0.25 o 
  -8   1   4       14.04       11.96      0.65 o 
  -7   1   4        0.92        1.56      0.25 o 
  -6   1   4        0.23        0.33      0.14 o 
  -5   1   4        2.06        2.88      0.18 o 
  -4   1   4       36.87       33.86      1.32 o 
  -3   1   4        3.42        4.93      0.53 o 
  -2   1   4       51.60       48.58      1.86 o 
  -1   1   4      815.68      839.54     29.85 o 
   0   1   4      723.55      853.98     26.30 o 
   1   1   4      382.60      418.61     12.99 o 
   2   1   4       61.04       64.02      2.22 o 
   3   1   4       12.83       13.61      0.63 o 
   4   1   4        7.16        7.72      0.46 o 
   5   1   4      108.96      114.23      4.23 o 
   6   1   4        0.23        0.31      0.17 o 
  -9   2   4        1.90        1.98      0.29 o 
  -8   2   4       14.56       15.33      0.92 o 
  -7   2   4        0.78        0.97      0.25 o 
  -6   2   4        4.11        3.11      0.24 o 
  -5   2   4       15.76       13.52      0.68 o 
  -4   2   4       22.78       22.44      0.79 o 
  -3   2   4        0.01        0.06      0.11 o 
  -2   2   4       94.97       92.70      3.41 o 
  -1   2   4      256.62      266.21      9.58 o 
   0   2   4      625.43      683.72     21.12 o 
   1   2   4       37.30       38.17      1.15 o 
   2   2   4        7.50        7.78      0.54 o 
   3   2   4       58.79       61.52      2.85 o 
   4   2   4        1.22        1.35      0.23 o 
   5   2   4        0.29        0.49      0.14 o 
   6   2   4        5.77        6.34      0.58 o 
  -9   3   4        0.03        0.06      0.20 o 
  -8   3   4        6.79        8.02      0.60 o 
  -7   3   4        0.13        0.20      0.18 o 
  -6   3   4        2.62        1.90      0.36 o 
  -5   3   4       82.98       85.12      2.45 o 
  -4   3   4       26.44       24.50      0.78 o 
  -3   3   4        9.55        9.07      0.33 o 
  -2   3   4       17.18       21.05      0.69 o 
  -1   3   4       67.27       63.69      1.70 o 
   0   3   4      372.43      387.69     10.75 o 
   1   3   4      121.12      117.13      3.32 o 
   2   3   4        1.36        1.43      0.13 o 
   3   3   4      353.65      328.98     11.81 o 
   4   3   4        4.27        3.46      0.25 o 
   5   3   4        7.34        8.04      0.40 o 
   6   3   4        1.51        1.35      0.31 o 
  -9   4   4        0.12       -0.00      0.18 o 
  -8   4   4        0.07       -0.07      0.18 o 
  -7   4   4        0.45       -0.07      0.16 o 
  -6   4   4       42.14       45.80      1.86 o 
  -5   4   4        6.40        7.65      0.36 o 
  -4   4   4        1.54        2.09      0.24 o 
  -3   4   4       29.02       27.59      0.75 o 
  -2   4   4      181.74      192.21      4.93 o 
  -1   4   4      261.14      241.78      7.85 o 
   0   4   4        4.53        4.54      0.28 o 
   1   4   4      400.15      408.38     12.67 o 
   2   4   4      137.17      135.65      3.85 o 
   3   4   4      165.68      164.37      7.32 o 
   4   4   4        1.64        2.03      0.26 o 
   5   4   4        4.81        5.12      0.37 o 
  -8   5   4        1.25        0.87      0.20 o 
  -7   5   4        0.48        0.06      0.18 o 
  -6   5   4        5.55        4.78      0.43 o 
  -5   5   4        0.64        0.76      0.18 o 
  -4   5   4       21.81       24.33      0.82 o 
  -3   5   4       10.88       11.84      0.43 o 
  -2   5   4       30.81       33.90      0.97 o 
  -1   5   4        6.22        6.42      0.33 o 
   0   5   4        1.44        1.32      0.18 o 
   1   5   4       19.83       22.53      0.85 o 
   2   5   4      396.70      418.04     12.97 o 
   3   5   4        0.01       -0.13      0.13 o 
   4   5   4        5.20        5.50      0.60 o 
  -8   6   4        2.85        2.33      0.33 o 
  -7   6   4        5.99        5.98      0.54 o 
  -6   6   4        4.73        2.32      0.34 o 
  -5   6   4        6.79        4.95      1.17 o 
  -4   6   4       15.01       15.46      0.59 o 
  -3   6   4       12.23       12.90      0.52 o 
  -2   6   4        8.18        9.62      0.39 o 
  -1   6   4       21.56       21.70      0.75 o 
   0   6   4       18.79       20.56      0.92 o 
   1   6   4      261.63      279.44      8.73 o 
   2   6   4       18.40       19.84      0.89 o 
   3   6   4       19.06       19.99      0.88 o 
   4   6   4        3.69        3.64      0.50 o 
  -8   7   4       33.89       26.89      1.33 o 
  -7   7   4        4.30        2.75      0.37 o 
  -6   7   4       10.59       10.89      0.74 o 
  -5   7   4        0.91        0.66      0.19 o 
  -4   7   4        0.09        0.03      0.13 o 
  -3   7   4        5.79        5.59      0.33 o 
  -2   7   4        5.56        4.96      0.36 o 
  -1   7   4       26.17       28.34      1.63 o 
   0   7   4      402.88      430.29     16.20 o 
   1   7   4        0.00        0.17      0.17 o 
   2   7   4       14.81       14.38      0.69 o 
   3   7   4        3.92        4.04      0.42 o 
  -7   8   4        1.89        1.49      0.27 o 
  -6   8   4        0.83        0.57      0.27 o 
  -5   8   4        0.24        0.10      0.18 o 
  -4   8   4        0.24        0.34      0.16 o 
  -3   8   4        0.02       -0.00      0.16 o 
  -2   8   4        0.54        1.12      0.19 o 
  -1   8   4       22.88       22.44      1.00 o 
   0   8   4        2.08        3.24      0.52 o 
   1   8   4        6.47        6.76      0.77 o 
   2   8   4        0.03        0.38      0.28 o 
  -6   9   4        0.02       -0.05      0.20 o 
  -5   9   4        4.94        4.27      0.33 o 
  -4   9   4        0.11       -0.19      0.19 o 
  -3   9   4       11.67       14.92      1.03 o 
  -2   9   4       41.29       47.17      1.85 o 
  -1   9   4       21.59       22.26      0.96 o 
   0   9   4        8.47        7.09      0.72 o 
  -1 -11   5        1.14        1.64      0.26 o 
   0 -11   5       38.97       37.35      1.83 o 
   1 -11   5       23.09       20.81      0.91 o 
   2 -11   5        8.70        7.15      0.48 o 
  -3 -10   5        8.37        8.63      0.48 o 
  -2 -10   5        4.48        4.27      0.34 o 
  -1 -10   5        0.18        0.04      0.14 o 
   0 -10   5        0.12        0.10      0.13 o 
   1 -10   5        2.64        2.25      0.23 o 
   2 -10   5        1.60        1.92      0.21 o 
   3 -10   5        0.19        0.21      0.13 o 
   4 -10   5        0.33        0.21      0.12 o 
  -5  -9   5        9.74       10.39      1.22 o 
  -4  -9   5        0.13        0.28      0.11 o 
  -3  -9   5        7.19        7.28      0.33 o 
  -2  -9   5       77.28       83.16      2.42 o 
  -1  -9   5       77.10       74.26      2.19 o 
   0  -9   5      127.21      130.95      3.75 o 
   1  -9   5       24.39       23.46      0.79 o 
   2  -9   5        8.81        8.29      0.37 o 
   3  -9   5        0.51        0.28      0.11 o 
   4  -9   5        0.06       -0.02      0.11 o 
   5  -9   5        0.49        0.49      0.19 o 
  -6  -8   5        0.12        0.44      0.41 o 
  -5  -8   5        0.20        0.35      0.11 o 
  -4  -8   5        0.06        0.27      0.11 o 
  -3  -8   5       83.87       84.79      2.24 o 
  -2  -8   5      168.85      179.25      5.05 o 
  -1  -8   5       47.04       48.63      1.49 o 
   0  -8   5        0.07        0.15      0.12 o 
   1  -8   5        0.21        0.25      0.11 o 
   2  -8   5        9.31        8.83      0.38 o 
   3  -8   5        0.53        0.22      0.13 o 
   4  -8   5        0.06        0.10      0.12 o 
   5  -8   5        7.73        8.43      0.55 o 
  -6  -7   5        1.90        1.22      0.15 o 
  -5  -7   5       12.77       12.59      0.42 o 
  -4  -7   5       29.87       26.44      0.74 o 
  -3  -7   5      309.92      339.14      9.43 o 
  -2  -7   5      594.48      614.27     16.94 o 
  -1  -7   5       15.85       18.07      0.57 o 
   0  -7   5       38.51       39.63      1.37 o 
   1  -7   5        4.91        3.79      0.24 o 
   2  -7   5       13.97       13.59      0.57 o 
   3  -7   5       17.75       18.44      0.98 o 
   4  -7   5       47.73       50.97      1.71 o 
   5  -7   5       39.66       43.12      1.68 o 
   6  -7   5        5.24        5.37      0.34 o 
  -7  -6   5        4.54        4.38      0.31 o 
  -6  -6   5        0.13        0.21      0.11 o 
  -5  -6   5      152.34      162.42      4.20 o 
  -4  -6   5     1057.11     1096.69     27.73 o 
  -3  -6   5        7.70        6.24      0.30 o 
  -2  -6   5       88.90       89.15      2.34 o 
  -1  -6   5      128.92      118.79      3.08 o 
   0  -6   5        1.43        1.19      0.13 o 
   1  -6   5       47.32       51.79      1.73 o 
   2  -6   5        9.29        9.46      0.39 o 
   3  -6   5       13.43       13.73      0.66 o 
   4  -6   5       48.03       51.67      1.73 o 
   5  -6   5        3.90        4.11      0.33 o 
   6  -6   5        0.64        0.30      0.15 o 
  -8  -5   5        2.38        2.26      0.41 o 
  -7  -5   5        1.40        1.32      0.16 o 
  -6  -5   5       33.36       30.29      1.42 o 
  -5  -5   5       40.73       47.61      1.46 o 
  -4  -5   5      529.12      558.31     17.28 o 
  -3  -5   5       58.85       61.83      2.25 o 
  -2  -5   5        0.86        0.71      0.09 o 
  -1  -5   5       18.47       21.90      0.59 o 
   0  -5   5      286.85      291.86      7.39 o 
   1  -5   5        0.54        0.56      0.10 o 
   2  -5   5       32.93       34.85      1.07 o 
   3  -5   5        4.36        4.35      0.29 o 
   4  -5   5       15.56       15.67      0.74 o 
   5  -5   5        6.87        7.51      0.49 o 
   6  -5   5        0.85        0.80      0.23 o 
  -8  -4   5        0.17        0.33      0.21 o 
  -7  -4   5        0.60        0.67      0.15 o 
  -6  -4   5      375.61      394.51     10.00 o 
  -5  -4   5       13.39       13.21      0.43 o 
  -4  -4   5      429.76      421.11     10.64 o 
  -3  -4   5       29.63       25.69      0.73 o 
  -2  -4   5      233.21      232.09      5.47 o 
  -1  -4   5      249.01      258.43      5.70 o 
   0  -4   5      122.36      128.39      3.30 o 
   1  -4   5        6.28        6.93      0.28 o 
   2  -4   5        5.60        5.03      0.25 o 
   3  -4   5        3.35        3.96      0.24 o 
   4  -4   5       21.62       23.48      0.87 o 
   5  -4   5        6.68        6.09      0.35 o 
   6  -4   5        6.71        5.24      0.42 o 
  -8  -3   5        2.77        2.61      0.24 o 
  -7  -3   5        9.92       11.33      0.44 o 
  -6  -3   5      251.12      239.57     14.19 o 
  -5  -3   5        2.94        3.14      0.18 o 
  -4  -3   5       49.62       46.25      1.25 o 
  -3  -3   5      599.54      607.12     14.14 o 
  -2  -3   5       50.53       67.22      1.65 o 
  -1  -3   5      131.86      126.95      3.61 o 
   0  -3   5       94.76      106.07      2.55 o 
   1  -3   5        0.09        0.29      0.09 o 
   2  -3   5       22.88       21.86      0.78 o 
   3  -3   5       39.03       44.73      1.49 o 
   4  -3   5        1.52        1.37      0.17 o 
   5  -3   5        3.35        2.92      0.25 o 
   6  -3   5        9.22       10.58      0.63 o 
  -9  -2   5        0.63        0.94      0.28 o 
  -8  -2   5       10.32       11.93      0.53 o 
  -7  -2   5       33.23       30.59      1.92 o 
  -6  -2   5       38.32       34.74      1.14 o 
  -5  -2   5        6.71        6.12      0.26 o 
  -4  -2   5       11.26       15.94      0.58 o 
  -3  -2   5      139.55      126.26      3.26 o 
  -2  -2   5     1955.36     2019.57     62.06 o 
  -1  -2   5        9.52       10.24      0.78 o 
   0  -2   5       16.37       15.97      0.62 o 
   1  -2   5        7.36        4.71      0.22 o 
   2  -2   5       49.59       54.96      3.55 o 
   3  -2   5       32.43       32.60      1.12 o 
   4  -2   5        0.01        0.05      0.21 o 
   5  -2   5        2.60        3.11      0.28 o 
   6  -2   5        0.07        0.30      0.17 o 
  -9  -1   5        2.98        3.48      0.35 o 
  -8  -1   5       18.58       18.71      1.40 o 
  -7  -1   5       12.86       11.93      0.58 o 
  -6  -1   5       17.90       16.67      0.74 o 
  -5  -1   5       20.63       21.58      0.69 o 
  -4  -1   5      240.59      228.71      5.02 o 
  -3  -1   5      130.75      135.50      3.84 o 
  -2  -1   5       21.67       21.50      0.91 o 
  -1  -1   5      239.91      230.20      7.20 o 
   0  -1   5       25.05       25.33      1.07 o 
   1  -1   5      199.18      220.56      6.18 o 
   2  -1   5       21.86       22.85      0.93 o 
   3  -1   5        4.37        4.61      0.27 o 
   4  -1   5        0.03        0.16      0.13 o 
   5  -1   5        6.50        4.11      0.50 o 
   6  -1   5        1.01        1.64      0.27 o 
  -9   0   5       11.38       11.59      1.02 o 
  -8   0   5        0.16        0.90      0.30 o 
  -7   0   5        2.34        2.09      0.31 o 
  -6   0   5        0.00        0.13      0.13 o 
  -5   0   5       24.11       23.54      0.68 o 
  -4   0   5     1236.05     1236.03     28.75 o 
  -3   0   5      258.47      239.48      7.46 o 
  -2   0   5       10.25       11.64      0.56 o 
  -1   0   5       37.64       42.81      1.44 o 
   0   0   5        5.38        7.22      0.31 o 
   1   0   5       72.81       92.75      2.66 o 
   2   0   5        0.23        0.42      0.10 o 
   3   0   5       35.30       38.93      3.06 o 
   4   0   5        3.18        2.05      0.43 o 
   5   0   5       18.76       17.18      0.78 o 
   6   0   5        0.17        0.47      0.19 o 
  -9   1   5        2.09        2.16      0.30 o 
  -8   1   5        0.22        0.52      0.25 o 
  -7   1   5        0.16        0.49      0.22 o 
  -6   1   5        0.71        0.23      0.12 o 
  -5   1   5        0.50        0.57      0.11 o 
  -4   1   5       83.82       73.30      1.78 o 
  -3   1   5       55.90       49.58      1.47 o 
  -2   1   5        4.10        3.57      0.21 o 
  -1   1   5      228.87      228.76      6.39 o 
   0   1   5      151.97      161.00      4.15 o 
   1   1   5        5.07        5.83      0.29 o 
   2   1   5        1.41        1.73      0.19 o 
   3   1   5       24.18       22.23      0.95 o 
   4   1   5       21.05       22.32      0.96 o 
   5   1   5        1.30        1.22      0.18 o 
   6   1   5        1.18        1.13      0.25 o 
  -9   2   5        0.27        0.26      0.22 o 
  -8   2   5        0.04        0.16      0.25 o 
  -7   2   5        0.78        0.50      0.22 o 
  -6   2   5       92.35       88.45      2.56 o 
  -5   2   5        0.28        0.16      0.13 o 
  -4   2   5       28.73       32.60      0.91 o 
  -3   2   5       14.06       12.34      0.41 o 
  -2   2   5       54.72       54.75      1.61 o 
  -1   2   5      472.26      501.96     12.63 o 
   0   2   5      101.63       97.75      3.27 o 
   1   2   5       44.35       45.35      1.51 o 
   2   2   5        5.64        4.53      0.36 o 
   3   2   5      184.07      180.25      5.66 o 
   4   2   5       17.35       18.29      0.72 o 
   5   2   5        0.05        0.15      0.12 o 
  -9   3   5        0.05       -0.19      0.19 o 
  -8   3   5        0.37        0.07      0.23 o 
  -7   3   5        4.11        5.44      0.89 o 
  -6   3   5        0.02        0.04      0.14 o 
  -5   3   5        0.20        0.33      0.12 o 
  -4   3   5        3.00        3.13      0.21 o 
  -3   3   5      180.56      179.67      5.05 o 
  -2   3   5      293.08      322.24      9.20 o 
  -1   3   5       26.15       27.58      0.89 o 
   0   3   5       17.29       18.68      0.71 o 
   1   3   5       32.91       28.36      0.90 o 
   2   3   5        4.82        4.95      0.34 o 
   3   3   5       29.89       30.81      1.54 o 
   4   3   5        0.13        0.11      0.13 o 
   5   3   5        8.88        9.61      0.91 o 
  -9   4   5        0.42        0.41      0.31 o 
  -8   4   5        1.15        0.66      0.22 o 
  -7   4   5        7.50        6.35      0.81 o 
  -6   4   5        1.13        1.25      0.22 o 
  -5   4   5        0.66        0.63      0.16 o 
  -4   4   5       10.52       12.09      0.47 o 
  -3   4   5       89.62       92.41      2.67 o 
  -2   4   5      116.21      126.49      3.59 o 
  -1   4   5        5.08        5.29      0.37 o 
   0   4   5        4.02        4.71      0.32 o 
   1   4   5        3.36        2.58      0.24 o 
   2   4   5        1.20        1.40      0.30 o 
   3   4   5        7.91        9.51      1.80 o 
   4   4   5        3.99        3.56      0.38 o 
  -8   5   5        1.74        0.94      0.27 o 
  -7   5   5        4.76        4.10      0.44 o 
  -6   5   5        1.00        0.69      0.23 o 
  -5   5   5        2.76        2.27      0.26 o 
  -4   5   5       27.93       29.45      0.95 o 
  -3   5   5        2.13        3.37      0.25 o 
  -2   5   5       54.70       57.94      1.72 o 
  -1   5   5        1.99        1.91      0.27 o 
   0   5   5        4.03        3.86      0.35 o 
   1   5   5      262.54      279.25      8.74 o 
   2   5   5        0.92        1.64      0.24 o 
   3   5   5       30.65       36.48      1.81 o 
   4   5   5        0.72        0.66      0.28 o 
  -8   6   5        6.27        5.84      0.49 o 
  -7   6   5        1.28        1.38      0.30 o 
  -6   6   5        0.13        0.25      0.27 o 
  -5   6   5        5.82        3.89      0.60 o 
  -4   6   5       40.05       44.32      1.77 o 
  -3   6   5       12.61       13.55      0.60 o 
  -2   6   5        0.13        0.02      0.12 o 
  -1   6   5      111.43      119.66      5.42 o 
   0   6   5      125.20      141.22      5.21 o 
   1   6   5       28.02       29.24      1.23 o 
   2   6   5        5.60        6.28      0.42 o 
   3   6   5        0.00        0.16      0.22 o 
  -7   7   5        0.57        0.21      0.31 o 
  -6   7   5        5.83        4.96      0.48 o 
  -5   7   5        1.76        1.31      0.23 o 
  -4   7   5        9.25       10.15      0.51 o 
  -3   7   5        0.40        0.25      0.16 o 
  -2   7   5        0.07        0.20      0.19 o 
  -1   7   5       40.90       43.27      1.73 o 
   0   7   5       57.82       58.13      2.24 o 
   1   7   5        6.02        7.08      0.45 o 
   2   7   5        3.24        3.31      0.38 o 
  -7   8   5        1.20        0.97      0.24 o 
  -6   8   5        6.00        6.22      0.52 o 
  -5   8   5        0.59        0.73      0.20 o 
  -4   8   5        0.75        1.71      0.20 o 
  -3   8   5       10.42       11.58      0.62 o 
  -2   8   5       43.16       47.77      1.89 o 
  -1   8   5       63.65       66.11      3.08 o 
   0   8   5        2.79        2.23      0.31 o 
  -5   9   5        0.76        0.28      0.28 o 
  -4   9   5        0.15        0.35      0.22 o 
  -3   9   5        8.27        9.67      0.64 o 
  -2   9   5       80.09       81.84      5.25 o 
  -1   9   5        0.74        1.00      0.31 o 
  -3 -10   6        3.92        4.14      0.67 o 
  -2 -10   6        0.29       -0.03      0.14 o 
  -1 -10   6        2.31        2.70      0.23 o 
   0 -10   6        3.59        4.81      0.27 o 
   1 -10   6        0.00       -0.03      0.11 o 
   2 -10   6       23.23       25.88      1.06 o 
   3 -10   6        0.90        0.49      0.16 o 
  -4  -9   6        0.78        1.01      0.19 o 
  -3  -9   6        8.80        8.94      0.40 o 
  -2  -9   6       47.22       43.52      1.33 o 
  -1  -9   6       14.57       13.57      0.52 o 
   0  -9   6        9.27        8.67      0.39 o 
   1  -9   6        2.10        1.95      0.19 o 
   2  -9   6        0.09        0.29      0.11 o 
   3  -9   6        0.01        0.08      0.10 o 
   4  -9   6        0.01        0.01      0.11 o 
  -5  -8   6       10.54       11.94      0.42 o 
  -4  -8   6        5.75        4.83      0.29 o 
  -3  -8   6        6.60        7.25      0.39 o 
  -2  -8   6        5.49        6.23      0.30 o 
  -1  -8   6        0.19        0.36      0.12 o 
   0  -8   6        9.13       10.46      0.43 o 
   1  -8   6        0.37        0.35      0.12 o 
   2  -8   6        9.23        9.52      0.50 o 
   3  -8   6        6.05        6.56      0.37 o 
   4  -8   6       11.38       11.01      0.60 o 
   5  -8   6       81.83       77.92      3.52 o 
  -6  -7   6        0.08        0.12      0.15 o 
  -5  -7   6        9.33       10.97      0.41 o 
  -4  -7   6       89.34       94.47      2.50 o 
  -3  -7   6       23.42       22.68      0.89 o 
  -2  -7   6      130.83      126.64      3.62 o 
  -1  -7   6       79.08       74.03      1.98 o 
   0  -7   6        0.08        0.11      0.10 o 
   1  -7   6        1.23        1.28      0.14 o 
   2  -7   6        0.15        0.17      0.12 o 
   3  -7   6        7.77        9.06      0.45 o 
   4  -7   6       97.32      101.79      3.90 o 
   5  -7   6       62.34       63.65      2.93 o 
  -7  -6   6        2.94        2.82      0.23 o 
  -6  -6   6        0.21        0.46      0.12 o 
  -5  -6   6       31.48       33.39      0.90 o 
  -4  -6   6      123.31      119.72      8.12 o 
  -3  -6   6       33.12       29.63      1.06 o 
  -2  -6   6        2.74        3.77      0.21 o 
  -1  -6   6        4.83        4.67      0.29 o 
   0  -6   6       89.01       87.77      2.53 o 
   1  -6   6        0.18        0.06      0.10 o 
   2  -6   6        4.50        4.75      0.38 o 
   3  -6   6       79.51       81.10      3.32 o 
   4  -6   6       21.02       24.68      0.90 o 
   5  -6   6        0.22        0.25      0.18 o 
  -7  -5   6       25.82       24.34      0.72 o 
  -6  -5   6        5.25        4.51      0.26 o 
  -5  -5   6      195.77      209.28      5.37 o 
  -4  -5   6      532.41      486.65     16.49 o 
  -3  -5   6        5.45        5.37      0.30 o 
  -2  -5   6       36.65       45.05      1.24 o 
  -1  -5   6       39.15       40.72      1.12 o 
   0  -5   6       13.47       13.27      0.44 o 
   1  -5   6       39.96       39.68      1.44 o 
   2  -5   6      193.33      194.97      5.00 o 
   3  -5   6      161.50      167.70      5.40 o 
   4  -5   6       35.44       37.29      1.28 o 
   5  -5   6        0.06        0.01      0.12 o 
   6  -5   6        0.01       -0.16      0.16 o 
  -8  -4   6        0.77        0.36      0.24 o 
  -7  -4   6       73.75       82.13      2.40 o 
  -6  -4   6      591.25      645.99     16.31 o 
  -5  -4   6        0.28        0.15      0.10 o 
  -4  -4   6       21.96       19.50      0.95 o 
  -3  -4   6       79.01       73.08      1.94 o 
  -2  -4   6       23.40       19.43      0.59 o 
  -1  -4   6        9.79       16.59      0.51 o 
   0  -4   6        4.90        5.33      0.24 o 
   1  -4   6       46.82       47.60      1.40 o 
   2  -4   6       78.89       81.96      2.15 o 
   3  -4   6        6.25        6.66      0.35 o 
   4  -4   6        2.64        2.23      0.21 o 
   5  -4   6        8.80        9.03      0.42 o 
   6  -4   6        0.64        0.41      0.16 o 
  -8  -3   6        6.65        7.08      0.41 o 
  -7  -3   6       52.46       56.66      1.71 o 
  -6  -3   6      238.85      230.60      7.01 o 
  -5  -3   6       62.45       61.36      1.86 o 
  -4  -3   6        6.06        4.43      0.20 o 
  -3  -3   6       17.24       15.95      0.46 o 
  -2  -3   6      373.73      408.27     11.30 o 
  -1  -3   6       48.09       43.76      1.30 o 
   0  -3   6      119.71      116.28      3.28 o 
   1  -3   6        0.02       -0.06      0.07 o 
   2  -3   6       23.75       21.76      0.81 o 
   3  -3   6       23.08       24.58      0.91 o 
   4  -3   6        7.25        7.39      0.40 o 
   5  -3   6        6.97        8.34      0.55 o 
   6  -3   6        3.78        4.27      0.44 o 
  -9  -2   6        3.56        3.95      0.60 o 
  -8  -2   6      199.67      201.12      7.26 o 
  -7  -2   6        0.22        0.46      0.14 o 
  -6  -2   6      127.74      119.08      7.08 o 
  -5  -2   6        8.20        7.86      0.33 o 
  -4  -2   6       50.68       49.53      1.24 o 
  -3  -2   6       54.19       59.29      1.57 o 
  -2  -2   6       20.27       24.12      0.65 o 
  -1  -2   6       26.30       31.36      0.87 o 
   0  -2   6        3.57        3.68      0.20 o 
   1  -2   6        0.29        0.21      0.11 o 
   2  -2   6       45.09       44.66      2.65 o 
   3  -2   6       26.50       23.88      1.02 o 
   4  -2   6       19.27       16.58      0.92 o 
   5  -2   6       64.82       61.54      2.84 o 
   6  -2   6        0.76        0.63      0.22 o 
  -8  -1   6       84.83      101.97      4.62 o 
  -7  -1   6        0.00        0.10      0.15 o 
  -6  -1   6        0.08        0.19      0.12 o 
  -5  -1   6      204.05      213.58      5.98 o 
  -4  -1   6        9.72       11.77      0.40 o 
  -3  -1   6       22.27       21.55      0.76 o 
  -2  -1   6      160.17      147.28      4.81 o 
  -1  -1   6        0.87        1.74      0.20 o 
   0  -1   6       79.26       74.53      1.95 o 
   1  -1   6       52.99       52.89      1.74 o 
   2  -1   6        0.79        0.59      0.15 o 
   3  -1   6        4.34        3.12      0.41 o 
   4  -1   6       32.66       26.71      1.88 o 
   5  -1   6        4.96        3.67      0.35 o 
   6  -1   6        2.76        2.32      0.35 o 
  -9   0   6       12.10       12.57      0.73 o 
  -8   0   6       14.89       18.43      1.24 o 
  -7   0   6        0.77        1.06      0.20 o 
  -6   0   6        0.83        0.37      0.15 o 
  -5   0   6       38.81       44.25      1.22 o 
  -4   0   6      373.08      377.15      9.54 o 
  -3   0   6        0.74        0.35      0.11 o 
  -2   0   6       38.81       34.45      1.08 o 
  -1   0   6        2.16        1.70      0.16 o 
   0   0   6       26.10       28.52      0.94 o 
   1   0   6      159.19      152.63      4.81 o 
   2   0   6        0.00        0.03      0.11 o 
   3   0   6       27.15       17.46      0.95 o 
   4   0   6        0.00       -0.12      0.12 o 
   5   0   6        0.03        0.62      0.58 o 
  -9   1   6        1.71        2.01      0.28 o 
  -8   1   6        1.33        1.84      0.32 o 
  -7   1   6       22.87       23.16      1.21 o 
  -6   1   6      111.35      108.00      3.10 o 
  -5   1   6       47.07       43.07      1.19 o 
  -4   1   6        4.65        4.32      0.32 o 
  -3   1   6       53.40       50.13      1.35 o 
  -2   1   6        4.70        5.10      0.28 o 
  -1   1   6      276.89      278.19     11.13 o 
   0   1   6       42.57       46.05      1.54 o 
   1   1   6       28.83       32.39      1.13 o 
   2   1   6        0.00        0.06      0.12 o 
   3   1   6        1.29        1.55      0.24 o 
   4   1   6       15.11       16.60      0.76 o 
   5   1   6        0.16        0.23      0.14 o 
  -9   2   6        0.05        0.14      0.25 o 
  -8   2   6        0.14       -0.25      0.25 o 
  -7   2   6        5.60        6.93      0.92 o 
  -6   2   6      193.81      199.24      6.26 o 
  -5   2   6       25.84       24.39      0.80 o 
  -4   2   6        2.52        2.01      0.16 o 
  -3   2   6       48.05       49.21      1.33 o 
  -2   2   6       12.68       12.51      0.54 o 
  -1   2   6        2.23        1.24      0.14 o 
   0   2   6        4.55        2.95      0.23 o 
   1   2   6       10.02       12.71      0.54 o 
   2   2   6       12.30       10.25      0.53 o 
   3   2   6       13.37       12.22      0.61 o 
   4   2   6        0.00        0.03      0.19 o 
  -9   3   6        0.48       -0.25      0.28 o 
  -8   3   6        3.63        2.49      0.34 o 
  -7   3   6        1.46        1.06      0.27 o 
  -6   3   6        6.14        5.67      0.42 o 
  -5   3   6        6.43        8.24      0.39 o 
  -4   3   6        1.44        1.88      0.18 o 
  -3   3   6        2.30        2.41      0.20 o 
  -2   3   6       62.54       64.95      2.14 o 
  -1   3   6        4.05        4.37      0.42 o 
   0   3   6        0.16        0.34      0.14 o 
   1   3   6        0.98        0.81      0.21 o 
   2   3   6        8.03        8.34      1.09 o 
   3   3   6        4.60        4.11      0.38 o 
   4   3   6        1.66        1.93      0.28 o 
  -9   4   6        0.30       -0.31      0.31 o 
  -8   4   6       19.04       16.30      0.97 o 
  -7   4   6        0.11        0.17      0.38 o 
  -6   4   6        3.55        4.51      0.40 o 
  -5   4   6        4.07        3.33      0.44 o 
  -4   4   6       27.88       27.44      0.90 o 
  -3   4   6       57.65       59.61      1.78 o 
  -2   4   6        4.17        4.58      0.32 o 
  -1   4   6       16.87       14.96      1.30 o 
   0   4   6        0.84        1.48      0.29 o 
   1   4   6      156.85      151.39      6.47 o 
   2   4   6        8.52        7.49      0.59 o 
   3   4   6        1.97        1.68      0.28 o 
   4   4   6        0.16        0.22      0.28 o 
  -8   5   6        0.06       -0.01      0.28 o 
  -7   5   6        0.01       -0.22      0.22 o 
  -6   5   6        1.26        0.66      0.25 o 
  -5   5   6        8.02        7.04      0.70 o 
  -4   5   6       67.51       67.34      3.19 o 
  -3   5   6        2.81        3.03      0.24 o 
  -2   5   6        2.62        2.16      0.38 o 
  -1   5   6       26.85       24.09      1.97 o 
   0   5   6        4.32        5.35      0.42 o 
   1   5   6        0.00        0.25      0.16 o 
   2   5   6        0.13       -0.05      0.24 o 
   3   5   6        2.16        3.23      0.50 o 
  -8   6   6        0.32        0.23      0.22 o 
  -7   6   6        0.12       -0.19      0.22 o 
  -6   6   6        0.00       -0.25      0.25 o 
  -5   6   6       10.77       10.19      0.60 o 
  -4   6   6       10.93       12.98      0.56 o 
  -3   6   6        7.70        8.50      0.41 o 
  -2   6   6        1.55        2.12      0.28 o 
  -1   6   6       30.90       35.62      1.47 o 
   0   6   6        2.80        3.44      0.31 o 
   1   6   6        0.11        0.13      0.19 o 
   2   6   6        0.17        0.50      0.25 o 
  -7   7   6        0.19       -0.02      0.35 o 
  -6   7   6       14.19       13.48      1.33 o 
  -5   7   6        0.22        0.36      0.19 o 
  -4   7   6        5.04        5.18      0.34 o 
  -3   7   6        4.22        4.94      0.40 o 
  -2   7   6       16.51       19.60      1.10 o 
  -1   7   6       69.34       68.01      2.58 o 
   0   7   6        0.43        0.56      0.19 o 
  -6   8   6        4.76        4.40      0.44 o 
  -5   8   6        0.02        0.21      0.18 o 
  -4   8   6        1.29        1.71      0.60 o 
  -3   8   6       10.37       12.46      1.21 o 
  -2   8   6       33.42       31.84      1.58 o 
  -1   8   6        6.77        6.46      0.69 o 
  -2 -10   7        0.50        0.82      0.28 o 
  -1 -10   7        1.28        1.19      0.17 o 
   0 -10   7        0.58        0.49      0.15 o 
   1 -10   7        2.20        1.87      0.28 o 
   2 -10   7        6.04        5.93      0.69 o 
  -4  -9   7        4.46        6.47      0.41 o 
  -3  -9   7        0.12       -0.03      0.13 o 
  -2  -9   7        4.12        5.18      0.33 o 
  -1  -9   7       13.45       13.88      0.53 o 
   0  -9   7       16.90       13.95      0.52 o 
   1  -9   7       39.50       42.82      1.45 o 
   2  -9   7        1.67        1.73      0.16 o 
   3  -9   7        1.46        1.00      0.15 o 
  -5  -8   7        0.00        0.11      0.14 o 
  -4  -8   7        0.05        0.05      0.13 o 
  -3  -8   7        9.07       10.83      0.51 o 
  -2  -8   7       15.35       18.43      0.66 o 
  -1  -8   7        0.62        0.71      0.14 o 
   0  -8   7       47.75       45.37      1.39 o 
   1  -8   7        0.29        0.80      0.13 o 
   2  -8   7        6.92        7.23      0.33 o 
   3  -8   7        8.58        7.59      0.33 o 
   4  -8   7        2.60        2.69      0.21 o 
  -6  -7   7        0.16        0.48      0.13 o 
  -5  -7   7       22.05       23.83      0.72 o 
  -4  -7   7       11.53       10.21      0.45 o 
  -3  -7   7        0.12       -0.02      0.12 o 
  -2  -7   7       12.42       11.56      0.47 o 
  -1  -7   7        2.26        1.99      0.20 o 
   0  -7   7        0.19        0.04      0.10 o 
   1  -7   7        0.05        0.28      0.10 o 
   2  -7   7        3.71        5.21      0.34 o 
   3  -7   7        6.62        7.13      0.39 o 
   4  -7   7        0.19        0.10      0.14 o 
  -7  -6   7        2.47        3.29      0.29 o 
  -6  -6   7        1.17        0.79      0.13 o 
  -5  -6   7       12.46       13.34      0.44 o 
  -4  -6   7       20.58       19.31      1.31 o 
  -3  -6   7       10.87       11.34      0.47 o 
  -2  -6   7       22.95       16.64      0.55 o 
  -1  -6   7        6.48        7.06      0.28 o 
   0  -6   7       24.69       20.41      1.71 o 
   1  -6   7       21.12       18.72      1.23 o 
   2  -6   7       47.55       45.52      2.16 o 
   3  -6   7      272.62      276.34      8.63 o 
   4  -6   7       54.02       61.55      2.33 o 
   5  -6   7        0.23        0.45      0.22 o 
  -7  -5   7        2.92        2.68      0.19 o 
  -6  -5   7       23.79       27.13      0.75 o 
  -5  -5   7        0.21        0.12      0.12 o 
  -4  -5   7       56.07       50.85      2.24 o 
  -3  -5   7       83.49       85.75      3.09 o 
  -2  -5   7        8.72       11.44      0.41 o 
  -1  -5   7        4.37        5.59      0.26 o 
   0  -5   7        0.67        0.53      0.11 o 
   1  -5   7       51.69       51.72      1.55 o 
   2  -5   7      172.15      162.40      6.15 o 
   3  -5   7      102.01      104.99      3.35 o 
   4  -5   7        5.24        6.28      0.42 o 
   5  -5   7        3.29        3.22      0.31 o 
  -8  -4   7        0.01        0.03      0.17 o 
  -7  -4   7        2.36        2.92      0.26 o 
  -6  -4   7       32.85       36.40      1.06 o 
  -5  -4   7        3.14        3.50      0.25 o 
  -4  -4   7       15.96       14.64      0.53 o 
  -3  -4   7        7.72        7.37      0.32 o 
  -2  -4   7      152.17      161.33      4.16 o 
  -1  -4   7        0.07       -0.03      0.09 o 
   0  -4   7        2.88        2.71      0.19 o 
   1  -4   7      443.78      451.79     14.68 o 
   2  -4   7       51.14       54.57      1.82 o 
   3  -4   7        0.21        0.03      0.12 o 
   4  -4   7       16.66       18.14      0.70 o 
   5  -4   7        0.51        0.44      0.14 o 
  -8  -3   7        1.33        1.09      0.22 o 
  -7  -3   7       42.30       45.28      1.26 o 
  -6  -3   7      210.87      213.90      6.84 o 
  -5  -3   7        1.39        0.98      0.13 o 
  -4  -3   7       10.85       12.24      0.51 o 
  -3  -3   7       16.46       17.97      0.57 o 
  -2  -3   7        4.77        3.53      0.22 o 
  -1  -3   7        3.67        4.92      0.25 o 
   0  -3   7      302.85      323.50      8.99 o 
   1  -3   7      298.22      308.28     11.07 o 
   2  -3   7      140.81      142.74      5.52 o 
   3  -3   7        4.98        6.33      0.35 o 
   4  -3   7        0.12        0.23      0.11 o 
   5  -3   7       20.18       17.83      0.93 o 
  -8  -2   7      158.77      167.50      6.10 o 
  -7  -2   7        0.95        0.76      0.28 o 
  -6  -2   7        0.06        0.21      0.13 o 
  -5  -2   7       32.76       30.23      0.82 o 
  -4  -2   7       31.61       28.59      1.05 o 
  -3  -2   7        0.42        1.04      0.12 o 
  -2  -2   7       25.22       21.09      0.59 o 
  -1  -2   7        7.28        6.60      0.28 o 
   0  -2   7      116.99      122.32      3.47 o 
   1  -2   7       96.08      100.22      3.21 o 
   2  -2   7        8.00        5.47      1.18 o 
   3  -2   7       43.07       38.95      1.94 o 
   4  -2   7        0.71        1.59      0.24 o 
   5  -2   7        8.31        6.80      0.60 o 
  -8  -1   7       71.39       77.26      5.54 o 
  -7  -1   7       15.88       17.57      0.81 o 
  -6  -1   7        6.65        6.57      0.45 o 
  -5  -1   7       17.07       17.01      0.66 o 
  -4  -1   7      111.98      107.96      3.07 o 
  -3  -1   7       48.93       48.22      2.29 o 
  -2  -1   7       94.50       85.51      3.33 o 
  -1  -1   7        8.18        8.83      0.38 o 
   0  -1   7        0.37        0.73      0.13 o 
   1  -1   7        5.65        5.83      0.38 o 
   2  -1   7       28.95       23.82      3.42 o 
   3  -1   7       35.85       30.36      2.83 o 
   4  -1   7        8.74        7.80      0.54 o 
   5  -1   7        0.76        0.66      0.22 o 
  -9   0   7        0.06        0.28      0.22 o 
  -8   0   7       14.51       21.86      2.02 o 
  -7   0   7        1.29        1.89      0.25 o 
  -6   0   7        1.34        1.22      0.15 o 
  -5   0   7        2.88        5.31      0.28 o 
  -4   0   7        2.77        3.11      0.22 o 
  -3   0   7       13.71       11.96      0.81 o 
  -2   0   7       16.71       14.72      0.97 o 
  -1   0   7       53.58       54.48      1.63 o 
   0   0   7       31.88       30.51      0.98 o 
   1   0   7        2.04        2.07      0.24 o 
   2   0   7       15.72       11.54      0.72 o 
   3   0   7       91.24       81.82      3.07 o 
   4   0   7        2.10        1.87      0.26 o 
  -9   1   7        0.26        0.25      0.25 o 
  -8   1   7        3.15        3.30      0.38 o 
  -7   1   7       30.68       30.62      1.34 o 
  -6   1   7        1.58        1.89      0.19 o 
  -5   1   7        1.57        1.89      0.18 o 
  -4   1   7       47.36       48.04      1.61 o 
  -3   1   7        0.00        0.11      0.11 o 
  -2   1   7       37.46       38.98      1.36 o 
  -1   1   7        2.13        2.48      0.20 o 
   0   1   7        7.72        8.72      0.48 o 
   1   1   7       17.24       17.30      0.69 o 
   2   1   7       71.47       69.94      2.66 o 
   3   1   7        0.14        0.35      0.17 o 
   4   1   7        2.25        1.44      0.19 o 
  -9   2   7        0.22       -0.28      0.28 o 
  -8   2   7        0.30        0.85      0.63 o 
  -7   2   7        5.10        5.18      0.37 o 
  -6   2   7       48.73       45.62      1.81 o 
  -5   2   7        0.10        0.12      0.13 o 
  -4   2   7        2.64        3.14      0.22 o 
  -3   2   7       16.34       17.53      0.68 o 
  -2   2   7        3.63        3.54      0.26 o 
  -1   2   7       65.57       59.61      4.10 o 
   0   2   7        1.74        1.55      0.19 o 
   1   2   7       54.65       50.26      1.70 o 
   2   2   7        3.51        3.31      0.30 o 
   3   2   7        1.81        1.92      0.22 o 
   4   2   7        0.37        0.09      0.28 o 
  -8   3   7       23.37       23.35      1.76 o 
  -7   3   7       14.50       13.50      1.13 o 
  -6   3   7        5.00        4.93      0.43 o 
  -5   3   7       11.67       11.43      0.74 o 
  -4   3   7        2.81        2.95      0.26 o 
  -3   3   7       52.08       57.59      2.46 o 
  -2   3   7        4.10        3.77      0.57 o 
  -1   3   7        6.07        5.88      0.60 o 
   0   3   7        7.34        6.05      0.46 o 
   1   3   7        3.01        2.04      0.27 o 
   2   3   7       18.21       18.55      1.05 o 
   3   3   7        0.00        0.16      0.25 o 
  -8   4   7       24.52       21.50      3.58 o 
  -7   4   7        1.97        2.04      0.35 o 
  -6   4   7        0.17       -0.07      0.27 o 
  -5   4   7        3.80        2.88      0.24 o 
  -4   4   7        9.37        7.71      0.41 o 
  -3   4   7        2.87        3.30      0.33 o 
  -2   4   7        0.01        0.06      0.16 o 
  -1   4   7        0.10        0.35      0.17 o 
   0   4   7        5.61        4.32      0.93 o 
   1   4   7        0.11        0.17      0.19 o 
   2   4   7        0.85        0.97      0.24 o 
   3   4   7        4.50        6.50      0.72 o 
  -8   5   7        0.02       -0.25      0.25 o 
  -7   5   7        0.91        1.56      0.33 o 
  -6   5   7        1.62        1.93      0.28 o 
  -5   5   7        7.20        7.64      0.39 o 
  -4   5   7        6.63        6.50      0.36 o 
  -3   5   7        3.22        3.29      0.34 o 
  -2   5   7        0.21        0.29      0.20 o 
  -1   5   7       13.36       14.96      0.75 o 
   0   5   7        1.21        1.11      0.31 o 
   1   5   7        0.42       -0.03      0.25 o 
   2   5   7        0.12       -0.09      0.22 o 
  -7   6   7        1.48        1.82      0.29 o 
  -6   6   7        9.16        9.45      1.46 o 
  -5   6   7        5.10        3.61      0.28 o 
  -4   6   7        0.27        0.65      0.18 o 
  -3   6   7        0.14        0.22      0.18 o 
  -2   6   7        0.73        0.66      0.20 o 
  -1   6   7       31.56       30.53      1.27 o 
   0   6   7        2.36        2.11      0.33 o 
   1   6   7        0.39       -0.06      0.25 o 
  -6   7   7        9.40        8.28      0.82 o 
  -5   7   7        0.99        0.73      0.25 o 
  -4   7   7        1.68        1.63      0.29 o 
  -3   7   7        0.69        0.53      0.23 o 
  -2   7   7        0.90        1.23      0.25 o 
  -1   7   7        0.21        0.09      0.31 o 
  -3  -9   8        0.17       -0.04      0.14 o 
  -2  -9   8        0.79        1.21      0.19 o 
  -1  -9   8        9.83        7.41      0.39 o 
   0  -9   8        0.12        0.36      0.15 o 
   1  -9   8       28.50       28.86      1.21 o 
   2  -9   8        8.18        8.78      0.80 o 
  -5  -8   8       24.19       31.89      2.26 o 
  -4  -8   8        3.26        3.77      0.25 o 
  -3  -8   8        3.75        3.09      0.26 o 
  -2  -8   8        0.00        0.16      0.16 o 
  -1  -8   8        3.83        3.14      0.26 o 
   0  -8   8        8.57        9.00      0.50 o 
   1  -8   8        0.02       -0.00      0.13 o 
   2  -8   8        1.78        2.02      0.20 o 
   3  -8   8        3.27        3.46      0.32 o 
  -6  -7   8        6.09        6.41      0.47 o 
  -5  -7   8        0.96        1.17      0.16 o 
  -4  -7   8        4.06        5.18      0.30 o 
  -3  -7   8       47.80       47.64      1.49 o 
  -2  -7   8       15.16       11.84      0.62 o 
  -1  -7   8      109.91      102.39      3.85 o 
   0  -7   8        6.66        4.76      0.63 o 
   1  -7   8        2.40        2.38      0.23 o 
   2  -7   8        5.67        5.56      0.33 o 
   3  -7   8        1.40        1.34      0.17 o 
  -6  -6   8        0.21        0.34      0.12 o 
  -5  -6   8        7.20        7.30      0.33 o 
  -4  -6   8       12.23       13.97      0.49 o 
  -3  -6   8        0.02       -0.11      0.11 o 
  -2  -6   8       48.83       43.77      1.23 o 
  -1  -6   8        9.47       10.50      0.59 o 
   0  -6   8       38.99       36.50      1.79 o 
   1  -6   8        8.67        7.54      0.36 o 
   2  -6   8       32.53       35.77      1.26 o 
   3  -6   8       24.09       23.99      1.01 o 
   4  -6   8       14.15       13.11      0.74 o 
  -7  -5   8       13.72       14.51      0.57 o 
  -6  -5   8        0.12        0.18      0.11 o 
  -5  -5   8        1.95        2.26      0.21 o 
  -4  -5   8       10.49        9.44      0.39 o 
  -3  -5   8       35.40       31.79      0.94 o 
  -2  -5   8        4.11        3.98      0.23 o 
  -1  -5   8        0.23        0.18      0.10 o 
   0  -5   8       33.77       38.67      1.20 o 
   1  -5   8        7.22        7.23      0.38 o 
   2  -5   8        2.67        2.76      0.21 o 
   3  -5   8        2.77        4.29      0.27 o 
   4  -5   8        0.25       -0.08      0.14 o 
  -7  -4   8        6.07        7.29      0.35 o 
  -6  -4   8       12.89       15.38      0.58 o 
  -5  -4   8        5.09        5.83      0.36 o 
  -4  -4   8       24.16       20.25      0.73 o 
  -3  -4   8       19.57       19.17      0.69 o 
  -2  -4   8        1.69        2.06      0.17 o 
  -1  -4   8       42.99       43.95      1.33 o 
   0  -4   8       70.29       76.61      2.50 o 
   1  -4   8      403.66      417.58     12.97 o 
   2  -4   8      161.20      177.17      5.58 o 
   3  -4   8        1.39        1.26      0.17 o 
   4  -4   8        0.03        0.03      0.11 o 
  -8  -3   8        1.14        1.60      0.41 o 
  -7  -3   8        0.00        0.01      0.15 o 
  -6  -3   8        9.46        8.81      0.50 o 
  -5  -3   8       14.21       15.38      0.51 o 
  -4  -3   8        0.32        0.62      0.12 o 
  -3  -3   8        2.21        2.25      0.18 o 
  -2  -3   8        7.40        5.33      0.25 o 
  -1  -3   8       83.46       86.20      2.50 o 
   0  -3   8      156.20      161.44      4.56 o 
   1  -3   8       76.35       81.73      2.66 o 
   2  -3   8       16.67       18.64      0.72 o 
   3  -3   8        3.12        3.07      0.42 o 
   4  -3   8        0.51        0.47      0.14 o 
  -8  -2   8        6.17        5.61      0.90 o 
  -7  -2   8        0.18        0.35      0.13 o 
  -6  -2   8       15.17       16.77      0.77 o 
  -5  -2   8        5.46        4.17      0.25 o 
  -4  -2   8       38.67       38.03      2.07 o 
  -3  -2   8        0.56        0.32      0.14 o 
  -2  -2   8        3.17        3.35      0.27 o 
  -1  -2   8      853.78      924.47     31.89 o 
   0  -2   8      111.02      115.28      4.28 o 
   1  -2   8        9.39        8.14      0.83 o 
   2  -2   8       12.42       14.75      0.71 o 
   3  -2   8        0.46        0.30      0.13 o 
   4  -2   8       12.10        9.60      0.78 o 
  -8  -1   8       39.36       40.77      1.99 o 
  -7  -1   8        0.95        0.46      0.31 o 
  -6  -1   8        5.75        4.69      0.29 o 
  -5  -1   8        0.89        0.67      0.14 o 
  -4  -1   8        0.06       -0.02      0.12 o 
  -3  -1   8       14.18       12.92      0.74 o 
  -2  -1   8      200.99      205.76      7.51 o 
  -1  -1   8      168.59      177.27      5.02 o 
   0  -1   8      212.34      218.24      6.10 o 
   1  -1   8        6.02        7.21      0.58 o 
   2  -1   8        0.02        0.02      0.13 o 
   3  -1   8       29.61       25.27      1.29 o 
   4  -1   8        0.90        0.91      0.22 o 
  -8   0   8        1.43        1.93      0.37 o 
  -7   0   8        4.51        4.13      0.34 o 
  -6   0   8        3.23        3.54      0.39 o 
  -5   0   8        1.20        0.92      0.18 o 
  -4   0   8       13.75       13.58      0.98 o 
  -3   0   8       32.65       25.84      3.55 o 
  -2   0   8      113.82      113.53      6.84 o 
  -1   0   8       72.25       79.41      2.34 o 
   0   0   8        7.51        7.30      0.39 o 
   1   0   8       52.07       46.69      1.84 o 
   2   0   8        4.01        4.45      0.34 o 
   3   0   8        1.04        0.74      0.19 o 
  -8   1   8        0.28        0.51      0.36 o 
  -7   1   8        2.10        1.81      0.38 o 
  -6   1   8        8.35        6.67      0.39 o 
  -5   1   8        4.08        4.60      0.43 o 
  -4   1   8       36.78       39.92      1.93 o 
  -3   1   8        1.81        2.18      0.33 o 
  -2   1   8       17.02       16.60      1.05 o 
  -1   1   8        0.01        0.00      0.16 o 
   0   1   8       22.63       22.85      0.87 o 
   1   1   8       73.81       67.45      2.56 o 
   2   1   8        5.55        5.25      0.39 o 
   3   1   8        0.19        0.24      0.15 o 
  -8   2   8        0.00       -0.19      0.28 o 
  -7   2   8        0.90        1.06      0.34 o 
  -6   2   8        0.08        0.05      0.18 o 
  -5   2   8        0.22        0.10      0.19 o 
  -4   2   8       44.43       44.07      4.77 o 
  -3   2   8       47.30       42.61      2.71 o 
  -2   2   8        8.74        7.98      0.56 o 
  -1   2   8        9.70        8.69      1.13 o 
   0   2   8       14.17       11.81      0.59 o 
   1   2   8       45.16       38.46      1.53 o 
   2   2   8        1.13        1.04      0.27 o 
  -8   3   8        0.96        0.60      0.35 o 
  -7   3   8        1.40        1.30      0.33 o 
  -6   3   8        9.08       11.12      0.72 o 
  -5   3   8        0.52        0.54      0.19 o 
  -4   3   8        1.47        1.56      0.23 o 
  -3   3   8        2.20        1.78      0.25 o 
  -2   3   8        7.89        8.00      0.49 o 
  -1   3   8       32.01       30.81      5.09 o 
   0   3   8       42.58       42.06      2.09 o 
   1   3   8        0.03       -0.17      0.17 o 
   2   3   8        0.38        0.19      0.25 o 
  -7   4   8        1.09        0.38      0.30 o 
  -6   4   8        1.52        1.79      0.30 o 
  -5   4   8       12.80       13.71      0.84 o 
  -4   4   8        0.43        0.57      0.19 o 
  -3   4   8        3.15        3.62      0.33 o 
  -2   4   8        0.01       -0.01      0.17 o 
  -1   4   8       26.08       25.67      1.38 o 
   0   4   8        6.09        6.51      0.54 o 
   1   4   8        1.16        1.69      0.38 o 
  -7   5   8        1.05        1.00      0.28 o 
  -6   5   8        2.72        2.83      0.33 o 
  -5   5   8        2.64        3.25      0.38 o 
  -4   5   8        0.02        0.01      0.17 o 
  -3   5   8        0.49        0.64      0.20 o 
  -2   5   8        8.95       10.72      0.59 o 
  -1   5   8        2.09        1.62      0.30 o 
   0   5   8        3.90        3.45      0.50 o 
  -4   6   8        0.05        0.42      0.21 o 
  -3   6   8        0.25        0.36      0.17 o 
  -2   6   8        0.68        0.70      0.21 o 
  -1   6   8        0.14        0.19      0.28 o 
  -2  -9   9        4.75        4.24      0.47 o 
  -1  -9   9        0.06        0.04      0.16 o 
   0  -9   9        5.44        4.39      0.39 o 
  -4  -8   9       15.03       16.83      0.92 o 
  -3  -8   9        0.31        0.60      0.20 o 
  -2  -8   9       12.45       11.29      0.51 o 
  -1  -8   9        2.12        1.53      0.21 o 
   0  -8   9        4.46        3.62      0.29 o 
   1  -8   9        0.07        0.10      0.16 o 
  -5  -7   9        0.30        0.18      0.19 o 
  -4  -7   9        0.22        0.40      0.15 o 
  -3  -7   9        4.13        2.93      0.23 o 
  -2  -7   9        1.79        2.07      0.21 o 
  -1  -7   9       43.48       38.77      1.55 o 
   0  -7   9       10.25       10.90      0.49 o 
   1  -7   9        0.11        0.12      0.12 o 
   2  -7   9        0.06        0.20      0.14 o 
  -6  -6   9        5.02        5.00      1.13 o 
  -5  -6   9        2.10        1.80      0.17 o 
  -4  -6   9        2.72        2.40      0.19 o 
  -3  -6   9        5.35        4.52      0.26 o 
  -2  -6   9       11.89        9.85      0.40 o 
  -1  -6   9        0.20        0.15      0.13 o 
   0  -6   9        0.24        0.09      0.11 o 
   1  -6   9       13.25       14.61      0.54 o 
   2  -6   9       15.42       13.32      0.80 o 
   3  -6   9        1.72        0.73      0.19 o 
  -6  -5   9        0.13        0.05      0.12 o 
  -5  -5   9       37.20       37.31      1.16 o 
  -4  -5   9        3.15        2.65      0.20 o 
  -3  -5   9      112.84      107.04      2.82 o 
  -2  -5   9        5.82        4.92      0.38 o 
  -1  -5   9        1.03        0.96      0.14 o 
   0  -5   9        5.87        5.54      0.31 o 
   1  -5   9        9.56       10.72      0.44 o 
   2  -5   9        1.75        1.92      0.19 o 
   3  -5   9        3.00        2.05      0.21 o 
  -7  -4   9        1.55        1.60      0.19 o 
  -6  -4   9        1.30        1.96      0.22 o 
  -5  -4   9        0.01        0.22      0.12 o 
  -4  -4   9       35.14       32.91      0.98 o 
  -3  -4   9       10.70       13.46      0.49 o 
  -2  -4   9       48.62       44.51      1.62 o 
  -1  -4   9        1.53        1.84      0.33 o 
   0  -4   9       89.60       97.71      3.15 o 
   1  -4   9        8.01        6.97      0.34 o 
   2  -4   9        5.86        5.50      0.34 o 
   3  -4   9        0.05        0.10      0.14 o 
  -7  -3   9        2.06        2.14      0.27 o 
  -6  -3   9        3.40        3.44      0.29 o 
  -5  -3   9       37.07       34.53      1.28 o 
  -4  -3   9       10.04       10.08      0.53 o 
  -3  -3   9        0.66        0.39      0.26 o 
  -2  -3   9       56.31       45.92      4.24 o 
  -1  -3   9        0.79        0.68      0.15 o 
   0  -3   9        0.36        0.46      0.23 o 
   1  -3   9        4.14        4.71      0.30 o 
   2  -3   9        0.07        0.25      0.12 o 
   3  -3   9        0.29        0.33      0.27 o 
  -7  -2   9        0.45        0.32      0.24 o 
  -6  -2   9       18.36       19.29      0.63 o 
  -5  -2   9       13.27       12.56      0.88 o 
  -4  -2   9        6.08        4.26      0.36 o 
  -3  -2   9       61.09       46.90      2.24 o 
  -2  -2   9       32.27       31.46      1.28 o 
  -1  -2   9      215.36      220.86      7.35 o 
   0  -2   9      133.02      138.54      6.77 o 
   1  -2   9        2.53        2.41      0.30 o 
   2  -2   9        0.11        0.19      0.14 o 
   3  -2   9        1.59        1.16      0.28 o 
  -8  -1   9        1.29        1.31      0.23 o 
  -7  -1   9        0.00        0.11      0.14 o 
  -6  -1   9        2.03        1.98      0.22 o 
  -5  -1   9        0.02        0.05      0.13 o 
  -4  -1   9       13.33       13.17      0.66 o 
  -3  -1   9       13.35       13.18      1.10 o 
  -2  -1   9       89.42       94.43      3.70 o 
  -1  -1   9       33.95       37.54      1.18 o 
   0  -1   9        9.60        9.30      0.42 o 
   1  -1   9        0.27        0.58      0.20 o 
   2  -1   9        2.18        2.28      0.24 o 
   3  -1   9        0.12        0.38      0.19 o 
  -8   0   9        7.50        6.87      0.53 o 
  -7   0   9        2.59        2.36      0.39 o 
  -6   0   9        1.04        1.04      0.16 o 
  -5   0   9        2.83        2.16      0.24 o 
  -4   0   9       14.86       14.40      0.65 o 
  -3   0   9      494.01      471.75     33.40 o 
  -2   0   9       71.45       76.17      2.54 o 
  -1   0   9       21.30       22.67      0.88 o 
   0   0   9        3.55        4.05      0.29 o 
   1   0   9        9.42        8.52      0.53 o 
   2   0   9        7.34        4.55      0.38 o 
  -8   1   9        2.14        1.29      0.31 o 
  -7   1   9        0.12       -0.21      0.30 o 
  -6   1   9        0.15        0.09      0.13 o 
  -5   1   9        6.96        7.13      0.54 o 
  -4   1   9       89.69       92.73      5.74 o 
  -3   1   9       40.63       42.83      1.55 o 
  -2   1   9       86.42       89.76      2.96 o 
  -1   1   9        0.01        0.22      0.15 o 
   0   1   9        0.13        0.28      0.14 o 
   1   1   9        9.35        6.27      0.42 o 
   2   1   9        0.05        0.11      0.17 o 
  -7   2   9        0.15        0.19      0.28 o 
  -6   2   9        1.05        1.76      0.29 o 
  -5   2   9       46.63       41.49      3.01 o 
  -4   2   9       41.53       33.90      3.41 o 
  -3   2   9        7.48        6.91      0.97 o 
  -2   2   9        4.17        4.28      0.42 o 
  -1   2   9        8.34        8.38      0.66 o 
   0   2   9        2.03        1.92      0.64 o 
   1   2   9        0.14        0.19      0.28 o 
  -7   3   9        0.08        0.43      0.28 o 
  -6   3   9       16.27       15.32      2.32 o 
  -5   3   9        0.02       -0.01      0.18 o 
  -4   3   9       10.68       12.17      0.71 o 
  -3   3   9        0.28        0.04      0.29 o 
  -2   3   9        8.07        8.30      0.64 o 
  -1   3   9       40.89       39.30      1.94 o 
   0   3   9        0.31        0.41      0.28 o 
   1   3   9        3.05        4.61      0.56 o 
  -7   4   9        2.32        1.38      1.16 o 
  -6   4   9       16.89       17.88      1.96 o 
  -5   4   9        9.19        8.65      0.57 o 
  -4   4   9        0.50        0.68      0.22 o 
  -3   4   9        5.16        5.48      0.45 o 
  -2   4   9        9.53        9.93      0.68 o 
  -1   4   9       13.55       11.99      1.07 o 
   0   4   9        0.13        0.00      0.25 o 
  -6   5   9        0.05        0.16      0.91 o 
  -5   5   9        0.43        0.48      0.28 o 
  -4   5   9        2.33        2.21      0.44 o 
  -3   5   9       14.93       15.35      1.19 o 
  -2   5   9        6.41        6.28      0.69 o 
  -3  -7  10        0.97        0.90      0.23 o 
  -2  -7  10        0.92        0.76      0.24 o 
  -1  -7  10        0.34        0.30      0.18 o 
   0  -7  10        4.35        6.92      0.41 o 
  -5  -6  10        0.07        0.53      0.28 o 
  -4  -6  10        6.74        6.86      0.30 o 
  -3  -6  10        1.86        1.49      0.16 o 
  -2  -6  10        6.85        5.83      0.34 o 
  -1  -6  10        1.59        1.40      0.16 o 
   0  -6  10        0.63        1.06      0.14 o 
   1  -6  10        0.82        0.62      0.16 o 
  -6  -5  10        0.96        1.02      0.25 o 
  -5  -5  10        0.00        0.01      0.12 o 
  -4  -5  10        0.46        0.52      0.13 o 
  -3  -5  10       20.16       16.92      0.60 o 
  -2  -5  10        2.62        2.02      0.18 o 
  -1  -5  10        1.10        1.47      0.16 o 
   0  -5  10        2.32        2.35      0.19 o 
   1  -5  10        1.25        1.75      0.20 o 
  -6  -4  10        2.80        2.63      0.31 o 
  -5  -4  10        7.95        6.89      0.37 o 
  -4  -4  10       10.11        9.58      0.47 o 
  -3  -4  10        1.83        0.95      0.19 o 
  -2  -4  10        2.43        2.73      0.28 o 
  -1  -4  10       16.45       18.09      1.15 o 
   0  -4  10        3.13        2.21      0.21 o 
   1  -4  10        0.42        0.84      0.16 o 
   2  -4  10        1.14        1.33      0.36 o 
  -7  -3  10        9.42        8.61      1.00 o 
  -6  -3  10        0.62        0.70      0.25 o 
  -5  -3  10       35.75       38.07      1.35 o 
  -4  -3  10        0.72        0.60      0.16 o 
  -3  -3  10        0.00        0.06      0.14 o 
  -2  -3  10        0.02        0.02      0.17 o 
  -1  -3  10       18.12       20.27      0.90 o 
   0  -3  10        0.43        0.61      0.15 o 
   1  -3  10        3.66        3.22      0.27 o 
   2  -3  10        7.62        8.82      0.72 o 
  -7  -2  10        0.38        0.26      0.17 o 
  -6  -2  10       17.17       16.64      0.69 o 
  -5  -2  10        0.77        1.61      0.24 o 
  -4  -2  10       10.94       11.38      0.49 o 
  -3  -2  10        0.74        0.97      0.18 o 
  -2  -2  10       52.23       57.38      2.24 o 
  -1  -2  10        0.29        0.10      0.15 o 
   0  -2  10        0.06        0.01      0.22 o 
   1  -2  10        1.12        1.75      0.21 o 
   2  -2  10        0.03        0.25      0.19 o 
  -7  -1  10        9.09        9.61      0.67 o 
  -6  -1  10        2.58        2.72      0.25 o 
  -5  -1  10        1.81        2.26      0.22 o 
  -4  -1  10       22.32       24.65      0.88 o 
  -3  -1  10       15.10       15.81      0.66 o 
  -2  -1  10        0.35        0.48      0.15 o 
  -1  -1  10        7.93        8.09      0.49 o 
   0  -1  10        2.85        3.15      0.42 o 
   1  -1  10        0.41        0.24      0.19 o 
  -7   0  10        1.36        1.91      0.47 o 
  -6   0  10        4.99        4.78      0.36 o 
  -5   0  10       29.56       30.76      1.11 o 
  -4   0  10        9.80       10.65      0.51 o 
  -3   0  10       48.83       52.62      1.79 o 
  -2   0  10       30.60       31.60      1.14 o 
  -1   0  10        1.10        1.21      0.20 o 
   0   0  10        0.08        0.10      0.17 o 
   1   0  10        0.85        0.66      0.22 o 
  -7   1  10        0.03       -0.19      0.63 o 
  -6   1  10        5.40        6.88      0.74 o 
  -5   1  10        1.07        0.90      0.23 o 
  -4   1  10       30.19       33.15      1.20 o 
  -3   1  10       16.65       16.84      0.71 o 
  -2   1  10        0.59        0.46      0.16 o 
  -1   1  10        0.33        0.18      0.16 o 
   0   1  10        1.12        0.63      0.20 o 
  -6   2  10       12.42       12.81      0.87 o 
  -5   2  10      115.78      116.03      4.33 o 
  -4   2  10       15.84       17.98      0.89 o 
  -3   2  10        7.36        9.31      0.57 o 
  -2   2  10        0.67        0.81      0.23 o 
  -1   2  10        8.03        7.19      0.75 o 
  -6   3  10       27.38       24.50      1.34 o 
  -5   3  10       10.22       10.27      0.78 o 
  -4   3  10       13.63       13.78      0.71 o 
  -3   3  10        0.35        0.39      0.19 o 
  -2   3  10        0.03       -0.16      0.25 o 
  -1   3  10        0.61        0.09      0.25 o 
  -4   4  10        1.01        0.44      0.28 o 
  -3   4  10        0.00       -0.22      0.22 o 
  -2  -6  11        0.02        0.09      0.28 o 
  -4  -5  11        0.61        1.06      0.20 o 
  -3  -5  11        0.00       -0.02      0.15 o 
  -2  -5  11        8.03       10.71      0.53 o 
  -1  -5  11       10.22       12.06      0.58 o 
  -5  -4  11        1.73        1.47      0.28 o 
  -4  -4  11        2.67        1.86      0.26 o 
  -3  -4  11        1.71        1.37      0.20 o 
  -2  -4  11        1.87        2.92      0.28 o 
  -1  -4  11        0.05        0.09      0.14 o 
   0  -4  11        0.26        0.17      0.17 o 
  -5  -3  11        3.09        2.03      0.33 o 
  -4  -3  11        0.09        0.11      0.14 o 
  -3  -3  11        1.64        1.79      0.22 o 
  -2  -3  11        3.21        3.11      0.34 o 
  -1  -3  11        0.75        0.76      0.17 o 
   0  -3  11        0.88        0.84      0.20 o 
  -5  -2  11        1.01        0.74      0.18 o 
  -4  -2  11        2.08        2.29      0.23 o 
  -3  -2  11        9.86       12.03      0.59 o 
  -2  -2  11        0.01        0.11      0.15 o 
  -1  -2  11        3.11        4.39      0.50 o 
   0  -2  11        1.61        1.81      0.25 o 
  -5  -1  11        0.05        0.11      0.19 o 
  -4  -1  11        0.89        1.01      0.16 o 
  -3  -1  11        7.62        8.41      0.48 o 
  -2  -1  11        0.47        0.66      0.27 o 
  -1  -1  11        1.45        1.38      0.31 o 
  -5   0  11        3.23        3.03      0.28 o 
  -4   0  11        7.70        7.55      0.41 o 
  -3   0  11        0.05       -0.04      0.12 o 
  -2   0  11        0.01       -0.02      0.15 o 
  -5   1  11        9.99       10.56      1.18 o 
  -4   1  11        0.22        0.20      0.21 o 
  -3   1  11        4.11        3.96      0.38 o 
  -2   1  11        2.24        1.69      0.53 o 
                                                 
